# Supplementary material for: Machine learning-based investigation of regulated cell death for predicting prognosis and immunotherapy response in glioma patients
Source: Sci Rep. 2024 Feb 20;14:4173. doi: 10.1038/s41598-024-54643-3 (PMC10879095; doi:10.1038/s41598-024-54643-3)
Supplement: Supplementary file 2 — Supplementary Tables. [file 41598_2024_54643_MOESM2_ESM.xlsx]

## Sheet: Stable 1
Table S1 Basic information of eleven included series
Series accession numbers	Platform used	Survivval Outcome
TCGAGBM	Affymetrix Human Genome U133A Array	OS
TCGAGBM-Hiseq	Illumina RNAseq	OS
TCGALGG	Illumina RNAseq	OS
CGGA325	Illumina RNAseq	OS
CGGA693	Illumina RNAseq	OS
GSE13041	Affymetrix Human Genome U133A Array	OS
GSE16011	Affymetrix GeneChip Human Genome U133 Plus 2.0 Array	OS
GSE108474	Affymetrix Human Genome U133 Plus 2.0 Array	OS

## Sheet: STable 2
Summary of cance cell lines information
ID	RCD.score	cell_line_name	stripped_cell_line_name	CCLE_Name	alias	COSMICID	sex	source	Achilles_n_replicates	cell_line_NNMD	culture_type	culture_medium	cas9_activity	RRID	WTSI_Master_Cell_ID	sample_collection_site	primary_or_metastasis	primary_disease	Subtype	age	Sanger_Model_ID	depmap_public_comments	lineage	lineage_subtype	lineage_sub_subtype	lineage_molecular_subtype	alkaliptosis	anoikis	apoptosis	autophagy	autosis	cuproptosis	disulfidptosis	entotic_cd	ferroptosis	immunogenic	lysosomal_cd	mitotic_cd	mpt	necroptosis	netotic_cd	oxeiptosis	parthanatos	pyroptosis
ACH-001113	3.6159	LC-1/sq-SF	LC1SQSF	LC1SQSF_LUNG	LC-1F	NA	Male	RIKEN	NA	NA			NA	CVCL_5480	NA	lung	Primary	Lung Cancer	Non-Small Cell Lung Cancer (NSCLC), Squamous Cell Carcinoma	69	SIDM01226		lung	NSCLC	NSCLC_squamous		0.166017	0.274108	0.212647	0.205357	0.25196	0.132365	0.443317	0.29826	0.207817	0.146057	0.195782	0.281676	0.201427	0.228279	-0.333214	0.259776	0.278867	0.1654
ACH-001289	3.36011	COG-AR-359	COGAR359	COGAR359_SOFT_TISSUE		NA	Male	Children&#39;s Oncology Group	2	-3.71117	Suspension	IMDM + 20% FBS + 4mM L-glut + 1x ITS	81.7	CVCL_RS25	NA	central_nervous_system		Rhabdoid	Atypical Teratoid Rhabdoid Tumor (ATRT)	NA			soft_tissue	ATRT			0.135176	0.166798	0.19388	0.207762	0.233618	0.146214	0.351999	0.268322	0.198593	0.138351	0.206963	0.275246	0.179773	0.206124	-0.187598	0.216713	0.267653	0.154528
ACH-001339	4.03895	Colo 794	COLO794	COLO794_SKIN		NA	Male	Sigma-Aldrich	NA	NA			NA	CVCL_2408	NA	skin	Primary	Skin Cancer	Melanoma	14	SIDM00514		skin	melanoma			0.185013	0.24183	0.222073	0.210954	0.26221	0.146513	0.460497	0.258577	0.202734	0.162457	0.228551	0.277939	0.214129	0.235855	0.0645346	0.207611	0.269509	0.187969
ACH-001538	3.86629	KKU-213	KKU213	KKU213_BILIARY_TRACT	KKU-M213	NA	Male	JCRB	2	-3.75243	Adherent	DMEM + 10% FBS	79.1	CVCL_M261	NA	biliary_tract	Primary	Bile Duct Cancer	Cholangiocarcinoma, intrahepatic	58			bile_duct	cholangiocarcinoma	intrahepatic		0.213748	0.224927	0.224625	0.202724	0.254955	0.182319	0.463887	0.314008	0.206702	0.157408	0.205277	0.266447	0.223952	0.25248	-0.207578	0.222599	0.27086	0.186949
ACH-000242	3.74319	RT4	RT4	RT4_URINARY_TRACT		687455	Male	ATCC	0	-1.31895	Adherent	McCoy's 5A + 10% FBS	41.9	CVCL_0036	1309	urinary_tract	Primary	Bladder Cancer	Transitional Cell Carcinoma	63	SIDM01085		urinary_tract	bladder_carcinoma	bladder_transitional_cell		0.25106	0.222022	0.210856	0.194735	0.248136	0.111126	0.48378	0.326795	0.208534	0.141283	0.203276	0.273371	0.19233	0.250766	-0.308171	0.274484	0.283207	0.175599
ACH-000708	3.74939	SNU-283	SNU283	SNU283_LARGE_INTESTINE		1659929	Female	KCLB	NA	NA			NA	CVCL_5044	2189	abdomen	Metastasis	Colon/Colorectal Cancer	Adenocarcinoma	62	SIDM00215		colorectal	colorectal_adenocarcinoma			0.287589	0.21811	0.20857	0.184398	0.229961	0.192122	0.436769	0.33227	0.204456	0.140142	0.205585	0.261899	0.200948	0.231127	-0.297527	0.298618	0.263787	0.150563
ACH-000327	3.36011	NCI-H1395	NCIH1395	NCIH1395_LUNG		684681	Female	ATCC	0	-0.183441	Adherent	RPMI + 10% FBS	68.64	CVCL_1467	1826	lung	Primary	Lung Cancer	Non-Small Cell Lung Cancer (NSCLC), Adenocarcinoma	55	SIDM00644		lung	NSCLC	NSCLC_adenocarcinoma		0.133093	0.150562	0.203613	0.197336	0.235538	0.162328	0.412837	0.290231	0.206404	0.144122	0.227586	0.240058	0.223526	0.206397	-0.343838	0.29135	0.23756	0.141412
ACH-000233	3.59686	DEL	DEL	DEL_HAEMATOPOIETIC_AND_LYMPHOID_TISSUE		906836	Male	DSMZ	2	-3.5939	Suspension	RPMI + 10% heat inactivated FBS	81.3	CVCL_1170	793	pleural_effusion		Lymphoma	T-cell, Non-Hodgkins, Anaplastic Large Cell (ALCL)	12	SIDM00949		lymphocyte	non_hodgkin_lymphoma	t_cell_ALCL		0.288891	0.152185	0.22364	0.203652	0.237783	0.129061	0.386174	0.24322	0.208577	0.14543	0.206147	0.269054	0.206079	0.267313	-0.217866	0.196479	0.276334	0.174707
ACH-000461	3.94882	SNU-1196	SNU1196	SNU1196_BILIARY_TRACT		NA	Unknown	KCLB	1	-3.45079		RPMI + 10% heat inactivated FBS + 300mg/L L-glutamine + 25mM HEPES + 25mM Sodium bicarbonate	82.9	CVCL_5015	NA	biliary_tract		Bile Duct Cancer	Cholangiocarcinoma, extrahepatic	NA	SIDM00163		bile_duct	cholangiocarcinoma	extrahepatic		0.25658	0.233699	0.211733	0.192504	0.24761	0.171443	0.466957	0.314192	0.201257	0.147833	0.186925	0.278466	0.19655	0.249497	-0.0785599	0.245094	0.272111	0.154927
ACH-000705	3.70689	LC-1F	LC1F	LC1F_LUNG	LC-1/sq-SF	NA	Male	RIKEN	NA	NA			NA	CVCL_1372	NA	lung	Primary	Lung Cancer	Non-Small Cell Lung Cancer (NSCLC), Squamous Cell Carcinoma	69	SIDM00298		lung	NSCLC	NSCLC_squamous		0.204226	0.259299	0.21129	0.204834	0.244332	0.11865	0.444099	0.335118	0.209537	0.143498	0.205173	0.275122	0.203115	0.231489	-0.331732	0.318228	0.273576	0.157037
ACH-001794	3.72411	93T449	93T449	93T449_SOFT_TISSUE		NA	Unknown	Academic lab	2	-4.54427	Adherent	RPMI 1640 + 10% FBS + 1% PenStrep	94.7	CVCL_U614	NA	soft_tissue	Primary	Liposarcoma	WDLPS	NA			soft_tissue	liposarcoma	WDLPS		0.25991	0.252455	0.22402	0.225219	0.26197	0.161111	0.471063	0.232079	0.212649	0.159092	0.209153	0.258948	0.22088	0.247658	-0.316234	0.201059	0.260052	0.183027
ACH-002023	3.92907	TGBC18TKB	TGBC18TKB	TGBC18TKB_LARGE_INTESTINE		NA	Female	RIKEN	2	-4.76505	Adherent	DMEM+5%FBS	91		NA	large_intestine	Primary	Colon/Colorectal Cancer	Adenocarcinoma, papillotubular	79			colorectal	colorectal_adenocarcinoma	papillotubular		0.270338	0.194852	0.21612	0.2014	0.258646	0.18623	0.467642	0.321063	0.203942	0.154138	0.2227	0.269999	0.216534	0.248811	-0.163439	0.214219	0.267788	0.178084
ACH-000528	3.76783	ABC-1	ABC1	ABC1_LUNG		906791	Male	HSRRB	3	-5.63657	Adherent	EMEM + 10% FBS	77.5	CVCL_1066	1557	pleural_effusion	Metastasis	Lung Cancer	Non-Small Cell Lung Cancer (NSCLC), Adenocarcinoma	47	SIDM00494		lung	NSCLC	NSCLC_adenocarcinoma		0.215973	0.24122	0.212243	0.189095	0.246245	0.127166	0.479839	0.323789	0.203014	0.142787	0.208954	0.28301	0.195967	0.224742	-0.232602	0.273202	0.276255	0.156932
ACH-001655	3.62918	SKN	SKN	SKN_ENDOMETRIUM		1240215	Female	JCRB	2	-2.57885	Adherent	Ham's F12 + 10% FBS	54	CVCL_3167	791	endometrium	Primary	Endometrial/Uterine Cancer	Endometrial Squamous Cell Carcinoma	52	SIDM00377		uterus	endometrial_squamous			0.241651	0.24792	0.211311	0.199284	0.252904	0.114595	0.479766	0.226696	0.19794	0.154755	0.181032	0.273481	0.20374	0.21319	-0.229174	0.222763	0.265839	0.171492
ACH-000167	3.82031	KE-97	KE97	KE97_STOMACH		NA	Male	RIKEN	2	-2.29267	Adherent	RPMI + 10% FBS	89.5	CVCL_3386	NA	abdomen	Metastasis	Myeloma	Myeloma	52			plasma_cell	multiple_myeloma			0.288086	0.188142	0.213316	0.195067	0.22601	0.14037	0.432526	0.271776	0.200385	0.142807	0.187676	0.282084	0.199859	0.27571	-0.204307	0.308662	0.293924	0.178219
ACH-000792	3.88054	BFTC-909	BFTC909	BFTC909_KIDNEY		910698	Male	DSMZ	2	-4.60595		DMEM + 10% FBS	61.2	CVCL_1084	1284	kidney	Primary	Kidney Cancer	Renal Carcinoma, transitional cell	64	SIDM00988		kidney	renal_cell_carcinoma	transitional_cell		0.268279	0.264458	0.215046	0.20914	0.26409	0.157353	0.477211	0.23432	0.211855	0.157663	0.205557	0.273986	0.208105	0.239701	-0.177944	0.22636	0.263421	0.181939
ACH-001098	3.61117	KCI-MOH1	KCIMOH1	KCIMOH1_PANCREAS		NA	Female	DSMZ	2	-3.21181	Adherent	RPMI-1640 +10% FBS	84.2	CVCL_2090	NA	pancreas		Pancreatic Cancer	Ductal Adenocarcinoma, exocrine	64			pancreas	exocrine	exocrine_adenocarcinoma		0.220257	0.244526	0.216632	0.19148	0.254113	0.139582	0.466029	0.319446	0.209968	0.149383	0.199982	0.264301	0.218412	0.250012	-0.32057	0.141477	0.263259	0.182876
ACH-000570	3.59447	YKG1	YKG1	YKG1_CENTRAL_NERVOUS_SYSTEM		687592	Female	HSRRB	2	-4.77873		DMEM + 10% FBS	78.9	CVCL_1796	61	central_nervous_system	Primary	Brain Cancer	Glioblastoma	NA	SIDM00315		central_nervous_system	glioma	glioblastoma		0.185938	0.256425	0.205553	0.213745	0.248596	0.136392	0.431871	0.218796	0.208443	0.148567	0.223619	0.265082	0.198893	0.226322	-0.242147	0.244489	0.256718	0.167171
ACH-000351	3.78321	MKN1	MKN1	MKN1_STOMACH		908138	Male	HSRRB	NA	NA			NA	CVCL_1415	1647	lymph_node	Metastasis	Gastric Cancer	Adenocarcinoma	72	SIDM00271		gastric	gastric_adenocarcinoma			0.20305	0.267315	0.223912	0.207028	0.25267	0.171818	0.482581	0.257436	0.206735	0.153663	0.201925	0.276096	0.208913	0.237841	-0.323721	0.30649	0.277148	0.172311
ACH-000769	3.57544	LK-2	LK2	LK2_LUNG		687787	Male	RIKEN	3	-3.89964	Adherent	DMEM + 10% FBS	81.5	CVCL_1377	45	lung	Primary	Lung Cancer	Non-Small Cell Lung Cancer (NSCLC), Squamous Cell Carcinoma	NA	SIDM00548		lung	NSCLC	NSCLC_squamous		0.153334	0.193857	0.197841	0.1944	0.239858	0.152499	0.431438	0.296833	0.205827	0.137237	0.181248	0.290594	0.189141	0.210957	-0.222263	0.293283	0.271165	0.158193
ACH-000154	3.95881	HS888T	HS888T	HS888T_FIBROBLAST		NA	Male	ATCC	NA	NA			NA	CVCL_0979	NA	fibroblast		Fibroblast	Bone	20			fibroblast	fibroblast_bone			0.232044	0.259997	0.225157	0.229637	0.268041	0.167485	0.471483	0.234293	0.216907	0.16595	0.223629	0.261854	0.201663	0.248643	-0.109779	0.200538	0.267863	0.193404
ACH-000828	3.64587	ZR-75-30	ZR7530	ZR7530_BREAST		909907	Female	ATCC	NA	NA			NA	CVCL_1661	429	ascites	Metastasis	Breast Cancer	Breast Ductal Carcinoma	47	SIDM00971		breast	breast_ductal_carcinoma	ERpos_HER2pos	HER2_amp	0.237488	0.193816	0.205228	0.200999	0.235628	0.112155	0.437916	0.321038	0.204992	0.139047	0.199723	0.258169	0.197809	0.22488	-0.211764	0.27214	0.258438	0.158167
ACH-000421	3.85124	SW837	SW837	SW837_LARGE_INTESTINE		909755	Male	ATCC	3	-4.68742	Adherent	RPMI + 10% FBS	90.1	CVCL_1729	1141	large_intestine	Primary	Colon/Colorectal Cancer	Adenocarcinoma	53	SIDM00833		colorectal	colorectal_adenocarcinoma			0.26518	0.216	0.211127	0.184263	0.247511	0.161701	0.47729	0.330055	0.201037	0.147841	0.199278	0.283199	0.206297	0.242862	-0.174627	0.216157	0.265245	0.170827
ACH-000765	3.94376	WM-983B	WM983B	WM983B_SKIN		NA	Male	Academic lab	2	-4.02981		RPMI + 10% FBS	86.9	CVCL_6809	NA	lymph_node	Metastasis	Skin Cancer	Melanoma	NA			skin	melanoma			0.242273	0.268704	0.214634	0.20784	0.25382	0.142213	0.454153	0.252362	0.207649	0.152895	0.210756	0.287586	0.201223	0.239748	-0.0436032	0.205622	0.275976	0.169908
ACH-001375	3.51962	PACADD-119	PACADD119	PACADD119_PANCREAS		NA	Male	DSMZ	2	-4.03393	Adherent	DMEM:Keratinocyte SFM (1:1)+20%FBS	72.7	CVCL_1848	NA	pancreas	Primary	Pancreatic Cancer	Ductal Adenocarcinoma, exocrine	59			pancreas	exocrine	exocrine_adenocarcinoma		0.147273	0.211652	0.210981	0.192012	0.252533	0.184838	0.471909	0.330602	0.194893	0.147845	0.198559	0.28449	0.221683	0.232049	-0.393275	0.180104	0.278302	0.173165
ACH-000008	4.09734	A101D	A101D	A101D_SKIN		910921	Male	ATCC	NA	NA			NA	CVCL_1057	1806	skin		Skin Cancer	Melanoma	56	SIDM00801		skin	melanoma			0.25083	0.258689	0.218727	0.209684	0.256449	0.159578	0.437914	0.238353	0.201779	0.154955	0.223356	0.269794	0.203182	0.242379	0.0451455	0.28381	0.265651	0.17706
ACH-001814	3.79448	OS252	OS252	OS252_BONE		NA	Unknown	Academic lab	2	-2.17467	Adherent	EMEM + 20% FBS + 1% Na-Pyruvate + 1% NEAA	66.6	CVCL_WU66	NA	bone	Primary	Bone Cancer	Osteosarcoma	NA			bone	osteosarcoma			0.305325	0.256253	0.216709	0.214044	0.261357	0.165562	0.463176	0.249738	0.205962	0.159062	0.212273	0.269282	0.200462	0.223249	-0.232058	0.182078	0.265618	0.176385
ACH-000800	3.3408	NCI-H446	NCIH446	NCIH446_LUNG		688023	Male	ATCC	2	-2.9557	Mixed adherent and suspension	RPMI + 10% FBS	82.8	CVCL_1562	1222	pleural_effusion	Metastasis	Lung Cancer	Small Cell Lung Cancer (SCLC)	61	SIDM00965		lung	SCLC			0.212825	0.201596	0.186325	0.197194	0.224044	0.109082	0.428982	0.22226	0.189074	0.132882	0.178003	0.284898	0.180363	0.21244	-0.294164	0.263728	0.263321	0.14795
ACH-000606	3.94698	PE/CA-PJ34 (clone C12)	PECAPJ34CLONEC12	PECAPJ34CLONEC12_UPPER_AERODIGESTIVE_TRACT		NA	Male	ECACC	2	-3.70638	Adherent	IMDM + 10% FBS + 2mM Glutamine	80.2	CVCL_2679	NA	upper_aerodigestive_tract	Primary	Head and Neck Cancer	Squamous Cell Carcinoma, basaloid	60			upper_aerodigestive	upper_aerodigestive_squamous	basaloid		0.267415	0.279497	0.229188	0.196221	0.252155	0.169549	0.456184	0.296456	0.201398	0.157333	0.196722	0.271075	0.207128	0.262075	-0.222268	0.266746	0.276473	0.183636
ACH-000317	3.66676	TUHR14TKB	TUHR14TKB	TUHR14TKB_KIDNEY		NA	Male	RIKEN	2	-3.23377	Adherent	RPMI + 10% FBS	63	CVCL_5953	NA	kidney	Primary	Kidney Cancer	Renal Cell Carcinoma	NA			kidney	renal_cell_carcinoma			0.228514	0.248422	0.212159	0.218153	0.251966	0.165717	0.432069	0.2467	0.207294	0.149185	0.210152	0.246737	0.203891	0.242547	-0.252668	0.230432	0.250227	0.175262
ACH-000123	3.67834	COV434	COV434	COV434_OVARY		NA	Female	ECACC	3	-3.99358	Adherent	DMEM + 10% FBS + 2mM L-glutamine	43	CVCL_2010	NA	ovary	Primary	Ovarian Cancer	Adenocarcinoma, endometrioid	NA			ovary	ovary_adenocarcinoma	endometrioid		0.242087	0.206588	0.201875	0.206689	0.235504	0.149735	0.442579	0.257563	0.198835	0.134054	0.193356	0.282103	0.189329	0.226999	-0.210917	0.301153	0.274067	0.146743
ACH-000723	4.0538	YD-10B	YD10B	YD10B_UPPER_AERODIGESTIVE_TRACT		NA	Male	KCLB	NA	NA			NA	CVCL_8929	NA	upper_aerodigestive_tract		Head and Neck Cancer	Squamous Cell Carcinoma, tongue	67			upper_aerodigestive	upper_aerodigestive_squamous	tongue		0.277284	0.273495	0.222056	0.196682	0.25282	0.164491	0.502042	0.266535	0.210031	0.15245	0.20346	0.283078	0.210686	0.245125	-0.0623142	0.20038	0.275455	0.180042
ACH-002066	3.68285	HS-Sch-2	HSSCH2	HSSCH2_CENTRAL_NERVOUS_SYSTEM		NA	Female	RIKEN	2	-5.95138	Adherent	DMEM+10%FBS	92		NA	central_nervous_system	Primary	Sarcoma	MPNST	54			central_nervous_system	MPNST			0.210533	0.209123	0.208973	0.205702	0.254988	0.166881	0.444624	0.229157	0.197077	0.149536	0.217567	0.266369	0.195706	0.226044	-0.116646	0.182316	0.266919	0.167979
ACH-001536	3.58978	KKU-100	KKU100	KKU100_BILIARY_TRACT		NA	Female	JCRB	2	-2.42955	Adherent	DMEM + 10% FBS	64.1	CVCL_3996	NA	liver	Primary	Bile Duct Cancer	Cholangiocarcinoma, extrahepatic	65			bile_duct	cholangiocarcinoma	extrahepatic		0.175129	0.188389	0.215147	0.204465	0.25367	0.138478	0.44994	0.238901	0.208856	0.154274	0.196679	0.228863	0.229917	0.23805	-0.195286	0.249688	0.239605	0.175019
ACH-000313	3.72785	KMRC-3	KMRC3	KMRC3_KIDNEY		NA	Male	HSRRB	2	-5.02177	Adherent	DMEM + 10% FBS	88.7	CVCL_2985	NA	kidney	Primary	Kidney Cancer	Renal Carcinoma, clear cell	NA			kidney	renal_cell_carcinoma	clear_cell		0.33701	0.232096	0.218349	0.22106	0.26452	0.147978	0.492029	0.224792	0.212811	0.154278	0.230355	0.248151	0.206993	0.258904	-0.328012	0.174489	0.246531	0.185516
ACH-002019	3.68387	HOKUG	HOKUG	HOKUG_CERVIX		NA	Female	RIKEN	2	-4.42656	Adherent	HamF12+15%FBS	93		NA	cervix	Primary	Cervical Cancer	Glassy Cell Carcinoma	53			cervix	glassy_cell_carcinoma			0.203059	0.243142	0.228909	0.198287	0.25494	0.168299	0.472394	0.340689	0.200278	0.155606	0.18876	0.265214	0.224517	0.244927	-0.350164	0.176459	0.282765	0.185788
ACH-000728	3.7242	KASUMI-2	KASUMI2	KASUMI2_HAEMATOPOIETIC_AND_LYMPHOID_TISSUE		NA	Male	DSMZ	NA	NA			NA	CVCL_0590	NA	bone_marrow		Leukemia	Acute Lymphoblastic Leukemia (ALL), B-cell	15			blood	ALL	b_cell		0.303037	0.226717	0.201057	0.188909	0.22707	0.135931	0.440804	0.22937	0.206104	0.136065	0.198235	0.282962	0.1906	0.251744	-0.234648	0.293164	0.285186	0.161892
ACH-000700	3.8273		NCIH2882	NCIH2882_LUNG	NCI-H2882	NA	Female	Academic lab	2	-1.93511	not found	not found	85.7	CVCL_5158	NA	lung		Lung Cancer	Non-Small Cell Lung Cancer (NSCLC), Squamous Cell Carcinoma	NA			lung	NSCLC	NSCLC_squamous		0.262145	0.266954	0.215475	0.206455	0.249312	0.154797	0.446009	0.275341	0.20393	0.152342	0.198602	0.284162	0.197394	0.235135	-0.25075	0.293198	0.27678	0.160016
ACH-000823	3.62657	KYSE-140	KYSE140	KYSE140_OESOPHAGUS		753573	Male	DSMZ	2	-4.75415	Adherent	RPMI + 10% FBS	93	CVCL_1347	951	oesophagus	Primary	Esophageal Cancer	Squamous Cell Carcinoma	54	SIDM01032		esophagus	esophagus_squamous			0.206048	0.267276	0.210255	0.188116	0.241158	0.145813	0.456149	0.332581	0.199084	0.144709	0.187182	0.283909	0.192333	0.224276	-0.315222	0.231851	0.274075	0.156982
ACH-000678	3.75258	MKN7	MKN7	MKN7_STOMACH		924250	Male	RIKEN	NA	NA			NA	CVCL_1417	2113	lymph_node	Metastasis	Gastric Cancer	Adenocarcinoma, tubular	39	SIDM00560		gastric	gastric_adenocarcinoma	tubular		0.176301	0.226494	0.212119	0.195631	0.251081	0.141237	0.481233	0.34464	0.197458	0.151848	0.210923	0.272581	0.207289	0.240966	-0.233192	0.237725	0.266932	0.171313
ACH-000006	3.95962	MONO-MAC-6	MONOMAC6	MONOMAC6_HAEMATOPOIETIC_AND_LYMPHOID_TISSUE		908148	Male	DSMZ	NA	NA			NA	CVCL_1426	2167	haematopoietic_and_lymphoid_tissue	Primary	Leukemia	Acute Myelogenous Leukemia (AML), M5 (Eosinophilic/Monocytic)	64	SIDM01023		blood	AML	M5		0.271221	0.183691	0.213451	0.201134	0.234719	0.140742	0.372421	0.277652	0.221669	0.140175	0.230064	0.281264	0.204184	0.263164	0.0180329	0.258337	0.286257	0.161442
ACH-002029	3.83103	SAS	SAS	SAS_UPPER_AERODIGESTIVE_TRACT		NA	Female	RIKEN	1	-4.8014	Adherent	RPMI1640+10%FBS	92.6	CVCL_1675	NA	upper_aerodigestive_tract	Primary	Head and Neck Cancer	Squamous Cell Carcinoma, tongue	NA	SIDM00351		upper_aerodigestive	upper_aerodigestive_squamous	tongue		0.210973	0.242299	0.220081	0.189903	0.2571	0.156276	0.468795	0.309802	0.198846	0.154262	0.181497	0.288734	0.216236	0.241639	-0.206402	0.235501	0.284686	0.1808
ACH-001377	3.62101	PACADD-137	PACADD137	PACADD137_PANCREAS		NA	Female	DSMZ	2	-3.39993	Adherent	DMEM:Keratinocyte SFM (1:1)+20%FBS	67.3	CVCL_1850	NA	pancreas	Primary	Pancreatic Cancer	Ductal Adenocarcinoma, exocrine	75			pancreas	exocrine	exocrine_adenocarcinoma		0.189376	0.24519	0.20625	0.190091	0.248301	0.134234	0.452023	0.316066	0.2023	0.151247	0.197072	0.274457	0.197306	0.221485	-0.312965	0.272681	0.271519	0.164375
ACH-000754	3.6113	L-428	L428	L428_HAEMATOPOIETIC_AND_LYMPHOID_TISSUE		907322	Female	DSMZ	2	-3.31444		RPMI + 10% FBS	88.1	CVCL_1361	1804	pleural_effusion		Lymphoma	B-cell, Hodgkins	37	SIDM00327		lymphocyte	hodgkin_lymphoma			0.260795	0.205595	0.206572	0.19619	0.228764	0.138476	0.389837	0.263647	0.201614	0.139064	0.197756	0.280527	0.186531	0.267413	-0.30551	0.319362	0.272356	0.162316
ACH-000465	3.88073	SK-MEL-1	SKMEL1	SKMEL1_SKIN		909723	Male	ATCC	NA	NA			NA	CVCL_0068	42	haematopoietic_and_lymphoid_tissue	Metastasis	Skin Cancer	Melanoma	29	SIDM01107		skin	melanoma			0.207009	0.210577	0.210115	0.220633	0.240508	0.164913	0.418061	0.252481	0.20822	0.146537	0.236668	0.268554	0.201372	0.23671	0.0119594	0.22228	0.271468	0.152659
ACH-000138	3.78979	CFPAC-1	CFPAC1	CFPAC1_PANCREAS		906821	Male	ATCC	3	-3.74821	Mixed adherent and suspension	DMEM + 10% FBS	67.1	CVCL_1119	572	liver	Metastasis	Pancreatic Cancer	Ductal Adenocarcinoma, exocrine	26	SIDM00130		pancreas	exocrine	exocrine_adenocarcinoma		0.230203	0.222994	0.224752	0.203375	0.265696	0.170058	0.497082	0.307569	0.207744	0.157193	0.207528	0.262254	0.211808	0.261226	-0.232887	0.146493	0.257937	0.188769
ACH-001864	3.68099	YSCCC	YSCCC	YSCCC_BILIARY_TRACT	YSCCC	NA	Female	Academic lab	2	-4.47121	Adherent	RPMI + 10% FBS	84		NA	ascites		Bile Duct Cancer	Cholangiocarcinoma, intrahepatic	NA			bile_duct	cholangiocarcinoma	intrahepatic		0.146316	0.212828	0.211897	0.208135	0.237799	0.119863	0.44206	0.362707	0.202376	0.145228	0.214052	0.219034	0.21847	0.221639	-0.131493	0.235613	0.241297	0.173168
ACH-000383	4.08361	OE33	OE33	OE33_OESOPHAGUS		910549	Female	HPACC	2	-3.50742	Adherent	RPMI + 10% FBS	89.6	CVCL_0471	1554	oesophagus	Primary	Esophageal Cancer	Adenocarcinoma	73	SIDM00477		esophagus	esophagus_adenocarcinoma			0.289471	0.251735	0.218525	0.196224	0.254052	0.178432	0.461156	0.338982	0.199878	0.152255	0.206339	0.272143	0.214357	0.255808	-0.109848	0.255213	0.271727	0.177157
NA	NA	NA	NA	NA	NA	NA	NA	NA	NA	NA	NA	NA	NA	NA	NA	NA	NA	NA	NA	NA	NA	NA	NA	NA	NA	NA	NA	NA	NA	NA	NA	NA	NA	NA	NA	NA	NA	NA	NA	NA	NA	NA	NA	NA
ACH-000917	3.8656	TE-4	TE4	TE4_OESOPHAGUS		1503371	Female	RIKEN	2	-3.8284		RPMI + 10% FBS	63.8	CVCL_3337	382	lymph_node		Esophageal Cancer	Squamous Cell Carcinoma	NA	SIDM00250		esophagus	esophagus_squamous			0.198553	0.232585	0.217563	0.198137	0.24959	0.159623	0.463932	0.327148	0.200918	0.154252	0.194281	0.276223	0.216313	0.240723	-0.142183	0.238649	0.26806	0.171235
ACH-000984	3.73668	HEC-6	HEC6	HEC6_ENDOMETRIUM		NA	Female	HSRRB	2	-2.90168		EMEM + 15% FBS	61.9	CVCL_2931	NA	endometrium	Primary	Endometrial/Uterine Cancer	Endometrial Adenocarcinoma	NA			uterus	endometrial_adenocarcinoma			0.201194	0.226524	0.215408	0.200017	0.244407	0.126479	0.473666	0.359279	0.19896	0.144739	0.209201	0.283779	0.192076	0.254186	-0.294077	0.264698	0.279951	0.156193
ACH-001409	3.70914	UM-UC-16	UMUC16	UMUC16_URINARY_TRACT		NA	Unknown	Sigma-Aldrich	1	-2.01737	Adherent	EMEM (EBSS) + 10% FBS + 2 mM Glutamine + 1% Non Essential Amino Acids (NEAA)	55	CVCL_2748	NA	urinary_tract	Primary	Bladder Cancer	Transitional Cell Carcinoma	NA			urinary_tract	bladder_carcinoma	bladder_transitional_cell		0.224243	0.25019	0.218513	0.197232	0.264041	0.150484	0.45967	0.320269	0.198623	0.152739	0.200665	0.279548	0.20425	0.2523	-0.367228	0.242274	0.268111	0.193217
NA.1	NA	NA	NA	NA	NA	NA	NA	NA	NA	NA	NA	NA	NA	NA	NA	NA	NA	NA	NA	NA	NA	NA	NA	NA	NA	NA	NA	NA	NA	NA	NA	NA	NA	NA	NA	NA	NA	NA	NA	NA	NA	NA	NA	NA
ACH-000117	3.73188	EFM-192A	EFM192A	EFM192A_BREAST		1290798	Female	DSMZ	NA	NA			NA	CVCL_1812	1187	pleural_effusion	Metastasis	Breast Cancer	Adenocarcinoma	46	SIDM01002		breast	breast_adenocarcinoma	ERpos_HER2pos	HER2_amp	0.178925	0.198211	0.208068	0.191798	0.235781	0.136026	0.448583	0.319473	0.201366	0.138243	0.198144	0.271297	0.202848	0.224235	-0.13037	0.291238	0.263772	0.154244
ACH-000999	4.02452	SNU-1040	SNU1040	SNU1040_LARGE_INTESTINE		1659823	Male	KCLB	0	-0.294488		RPMI + 10% FBS	43.6	CVCL_5003	2191	Colon		Colon/Colorectal Cancer	Adenocarcinoma	34	SIDM00217		colorectal	colorectal_adenocarcinoma		MSI	0.248783	0.208243	0.215506	0.197212	0.24343	0.218377	0.491008	0.321762	0.210659	0.146691	0.195161	0.258022	0.216368	0.240796	-0.117907	0.311373	0.257774	0.161257
ACH-000633	3.50576	FU97	FU97	FU97_STOMACH		1290806	Female	HSRRB	2	-3.50221		DMEM + 10% FBS + 0.01mg/ml Insulin	68.8	CVCL_2908	2062	stomach	Primary	Gastric Cancer	Adenocarcinoma	66	SIDM00503		gastric	gastric_adenocarcinoma	diffuse_gastric		0.164745	0.235179	0.210977	0.188413	0.227158	0.160297	0.445917	0.289556	0.207502	0.141847	0.215485	0.261302	0.215561	0.206512	-0.351922	0.2709	0.263595	0.152735
ACH-000520	3.84508	59M	59M	59M_OVARY		NA	Female	ECACC	2	-3.65997		DMEM + 10% FBS + 2mM Glutamine + Sodium pyruvate + Insulin-Transferrin-Selenium	94.3	CVCL_2291	NA	ascites	Metastasis	Ovarian Cancer	Adenocarcinoma, high grade serous	NA			ovary	ovary_adenocarcinoma	high_grade_serous		0.256941	0.239695	0.222294	0.216806	0.2609	0.169933	0.508945	0.244542	0.216419	0.158759	0.207657	0.265125	0.200442	0.253045	-0.269105	0.251834	0.265443	0.175401
ACH-000176	3.62513	LOU-NH91	LOUNH91	LOUNH91_LUNG		1298226	Female	DSMZ	NA	NA			NA	CVCL_2104	1506	lung	Primary	Lung Cancer	Non-Small Cell Lung Cancer (NSCLC), Squamous Cell Carcinoma	64	SIDM00341		lung	NSCLC	NSCLC_squamous		0.216877	0.256603	0.213628	0.213635	0.254486	0.132606	0.468248	0.245447	0.20766	0.148924	0.213386	0.27107	0.207974	0.240318	-0.323301	0.226936	0.260331	0.170299
ACH-000017	3.65243	SK-BR-3	SKBR3	SKBR3_BREAST		NA	Female	ATCC	2	-2.93225	Adherent	McCoy's 5A + 10% FBS	72.9	CVCL_0033	NA	pleural_effusion	Metastasis	Breast Cancer	Carcinoma	43	SIDM00897		breast	breast_carcinoma	ERneg_HER2pos	HER2_amp	0.226429	0.196968	0.206397	0.195147	0.233366	0.156722	0.433489	0.270851	0.205056	0.139297	0.21439	0.263247	0.208751	0.228061	-0.197806	0.265566	0.251541	0.154955
ACH-000020	3.60631	MHH-CALL-2	MHHCALL2	MHHCALL2_HAEMATOPOIETIC_AND_LYMPHOID_TISSUE		908132	Female	DSMZ	NA	NA			NA	CVCL_1409	1906	haematopoietic_and_lymphoid_tissue		Leukemia	Acute Lymphoblastic Leukemia (ALL), B-cell	15	SIDM00331		blood	ALL	b_cell		0.263728	0.238237	0.205633	0.183624	0.230088	0.0918859	0.452707	0.217128	0.20022	0.137399	0.197515	0.291439	0.188405	0.24571	-0.26724	0.26967	0.296085	0.164082
ACH-001385	3.1415	RPMI 2650	RPMI2650	RPMI2650_UPPER_AERODIGESTIVE_TRACT		909700	Male	ATCC	2	-3.71206	Adherent	EMEM + 10% FBS	80	CVCL_1664	1163	pleural_effusion	Metastasis	Head and Neck Cancer	Squamous Cell Carcinoma	52	SIDM00809		upper_aerodigestive	upper_aerodigestive_squamous			0.0985045	0.215273	0.189026	0.190508	0.222827	0.100326	0.436145	0.231939	0.189972	0.13275	0.177879	0.26028	0.172074	0.203012	-0.312651	0.234666	0.260672	0.138295
ACH-000587	3.95432	NCI-H1975	NCIH1975	NCIH1975_LUNG		924244	Female	ATCC	2	-4.65411	Adherent	DMEM + 10% FBS	89.5	CVCL_1511	1403	lung	Primary	Lung Cancer	Non-Small Cell Lung Cancer (NSCLC), Adenocarcinoma	NA	SIDM00759		lung	NSCLC	NSCLC_adenocarcinoma		0.281696	0.261176	0.220051	0.20657	0.259892	0.168426	0.474844	0.281112	0.204882	0.149373	0.214984	0.279496	0.210591	0.23426	-0.21939	0.285114	0.280129	0.161114
ACH-000785	3.68008	NCI-H2126	NCIH2126	NCIH2126_LUNG		NA	Male	ATCC	3	-3.32693	Adherent	DMEM:F12 (1:1) + 5% FBS + 2mM L-glutamine + 5ug/ml Insulin+ 0.01mg/ml Transferrin+ 10nM Selenium + 10mM HEPES + 10nM Hydrocortisone + 10nM Beta estradiol	81.3	CVCL_1532	NA	haematopoietic_and_lymphoid_tissue	Metastasis	Lung Cancer	Non-Small Cell Lung Cancer (NSCLC), Adenocarcinoma	65	SIDM00775		lung	NSCLC	NSCLC_adenocarcinoma		0.247362	0.230221	0.208277	0.191206	0.235146	0.146994	0.470023	0.302857	0.196035	0.143688	0.228977	0.243302	0.206187	0.230753	-0.261128	0.249891	0.245137	0.16515
ACH-000554	3.7418	UACC-893	UACC893	UACC893_BREAST		909778	Female	ATCC	NA	NA			NA	CVCL_1782	1090	breast	Primary	Breast Cancer	Breast Ductal Carcinoma	57	SIDM01186		breast	breast_ductal_carcinoma	ERneg_HER2pos	HER2_amp	0.196698	0.205883	0.206439	0.19648	0.237327	0.124961	0.449163	0.333182	0.201506	0.141535	0.199985	0.260647	0.184729	0.23072	-0.0969427	0.253462	0.258009	0.158019
ACH-001398	3.61309	SW 156	SW156	SW156_KIDNEY		1240220	Male	ATCC	2	-2.05208	Adherent	Leibovitz's L-15 (with 2mM L-glutamine) + 10% FBS	65	CVCL_1719	272	kidney	Primary	Kidney Cancer	Renal Cell Carcinoma	75	SIDM01162		kidney	renal_cell_carcinoma			0.200077	0.231428	0.216308	0.211793	0.260084	0.15312	0.447466	0.201423	0.210279	0.15454	0.204617	0.260559	0.223977	0.235964	-0.289237	0.242334	0.265723	0.182638
ACH-001991	3.19257	NZOV9	NZOV9	NZOV9_OVARY	NZOV 9, NZOV-9	NA	Female	CellBank Australia	2	-3.02435	Adherent and floating viable cells	AlphaMEM + 5% FBS +5 ug/ml Insulin, 5 ug/ml Transferrin, 5 ng/ml Sodium Selenite (ITS)	48		NA	ovary	Primary	Ovarian Cancer	Adenocarcinoma, endometrioid	47			ovary	ovary_adenocarcinoma	endometrioid		0.149861	0.19221	0.204087	0.191577	0.231233	0.129	0.372632	0.270643	0.200523	0.132379	0.200552	0.287075	0.174366	0.208755	-0.443626	0.2766	0.270553	0.144152
ACH-001709	3.57229	WSU-NHL	WSUNHL	WSUNHL_HAEMATOPOIETIC_AND_LYMPHOID_TISSUE		909785	Female	DSMZ	2	-4.68781	Suspension	RPMI 1640 + 10% FBS	76.5	CVCL_1793	601	pleural_effusion	Primary	Lymphoma	B-cell	46	SIDM00412		lymphocyte	lymphoma_unspecified	b_cell		0.243053	0.190548	0.201677	0.18612	0.225863	0.114188	0.402879	0.260444	0.18861	0.136847	0.183832	0.292155	0.185082	0.236469	-0.220482	0.280254	0.296813	0.167934
ACH-001332	3.73861	BICR 78	BICR78	BICR78_UPPER_AERODIGESTIVE_TRACT		1240122	Male	Sigma-Aldrich	2	-2.05728	Adherent	DMEM + 10% FBS + 2mM glutamine + 0.4 micrograms/ml Hydrocortisone	92.5	CVCL_2315	913	upper_aerodigestive_tract	Primary	Head and Neck Cancer	Squamous Cell Carcinoma, oral	NA	SIDM00501		upper_aerodigestive	upper_aerodigestive_squamous	oral		0.210564	0.258456	0.213999	0.187673	0.246103	0.173813	0.460044	0.307706	0.201922	0.154101	0.196341	0.269156	0.208288	0.213423	-0.273162	0.264794	0.276726	0.168661
ACH-000585	3.94868	EPLC-272H	EPLC272H	EPLC272H_LUNG		753556	Male	DSMZ	3	-4.63349	Adherent	RPMI + 20% FBS	85.8	CVCL_1197	404	lung	Primary	Lung Cancer	Non-Small Cell Lung Cancer (NSCLC), Squamous Cell Carcinoma	57	SIDM01044		lung	NSCLC	NSCLC_squamous		0.27994	0.244651	0.222439	0.193256	0.26072	0.188983	0.468423	0.275876	0.197021	0.155603	0.200614	0.2891	0.210802	0.25211	-0.198333	0.238175	0.281926	0.187374
ACH-000550	3.85071	IGR-39	IGR39	IGR39_SKIN		NA	Male	DSMZ	2	-4.45387	Adherent	DMEM + 15% FBS	71.1	CVCL_2076	NA	skin	Primary	Skin Cancer	Melanoma	26	SIDM01065		skin	melanoma			0.212828	0.258585	0.214845	0.213226	0.256356	0.14252	0.451185	0.235074	0.206534	0.151547	0.218135	0.276622	0.199596	0.236116	-0.0735302	0.214274	0.270832	0.165968
ACH-000627	3.72377	LCLC-103H	LCLC103H	LCLC103H_LUNG		753586	Male	DSMZ	2	-4.44062	Adherent	RPMI + 10% FBS	93.6	CVCL_1375	1502	pleural_effusion	Metastasis	Lung Cancer	Non-Small Cell Lung Cancer (NSCLC), Large Cell Carcinoma	61	SIDM00345		lung	NSCLC	NSCLC_large_cell		0.25987	0.252585	0.217123	0.217145	0.25866	0.173797	0.504231	0.24872	0.212833	0.154567	0.226389	0.264209	0.199652	0.246689	-0.388446	0.245112	0.260716	0.169914
ACH-000704	3.73293	OAW42	OAW42	OAW42_OVARY		910548	Female	ECACC	NA	NA			NA	CVCL_1615	782	ascites	Metastasis	Ovarian Cancer	Carcinoma	NA	SIDM00480		ovary	ovary_carcinoma			0.185547	0.228017	0.210663	0.200353	0.248218	0.163378	0.455176	0.309612	0.209712	0.148699	0.207795	0.274865	0.202978	0.228649	-0.276666	0.297061	0.271861	0.167014
ACH-000276	3.83183	HCC38	HCC38	HCC38_BREAST		749717	Female	ATCC	1	-3.26708	Adherent	Waymouth's MB 752/1 + 10% FBS	60.8	CVCL_1267	1318	breast	Primary	Breast Cancer	Breast Ductal Carcinoma	50	SIDM00675		breast	breast_ductal_carcinoma	ERneg_HER2neg	basal_A	0.221212	0.214195	0.214637	0.203923	0.251746	0.157258	0.430553	0.359483	0.201761	0.148438	0.193329	0.282123	0.193482	0.242769	-0.14429	0.214745	0.268289	0.178179
ACH-000075	3.94781	U-87 MG	U87MG	U87MG_CENTRAL_NERVOUS_SYSTEM		687590	Unknown	ATCC	2	-2.31896	Adherent	EMEM + 10% FBS	62.1	CVCL_0022	549	central_nervous_system	Primary	Brain Cancer	Astrocytoma	44	SIDM01189		central_nervous_system	glioma	astrocytoma		0.346578	0.258515	0.217451	0.22029	0.254139	0.16887	0.455101	0.24227	0.20882	0.158321	0.221911	0.269054	0.20741	0.238757	-0.19203	0.223603	0.26714	0.181611
ACH-000818	3.56573	BT-483	BT483	BT483_BREAST		949093	Female	ATCC	NA	NA			NA	CVCL_2319	1231	breast	Primary	Breast Cancer	Breast Ductal Carcinoma	23	SIDM00892		breast	breast_ductal_carcinoma	ERpos_HER2neg	luminal	0.181582	0.202314	0.205114	0.203179	0.225592	0.094207	0.434002	0.32161	0.197431	0.133057	0.205214	0.246284	0.19189	0.231157	-0.166998	0.254147	0.2545	0.151447
ACH-001616	3.24502	OCI-LY18	OCILY18	OCILY18_HAEMATOPOIETIC_AND_LYMPHOID_TISSUE		NA	Male	DSMZ	2	-5.38104	Suspension	RPMI 1640 + 10% FBS	85		NA	pleural_effusion	Primary	Lymphoma	Diffuse Large B-cell Lymphoma (DLBCL)	56			lymphocyte	non_hodgkin_lymphoma	DLBCL		0.17483	0.205687	0.20031	0.198586	0.222828	0.107627	0.371909	0.251693	0.200335	0.132459	0.179723	0.246822	0.188965	0.223259	-0.323026	0.244992	0.257958	0.160063
ACH-000625	3.7353	Hep 3B2.1-7	HEP3B217	HEP3B217_LIVER		1240147	Male	ATCC	NA	NA			NA	CVCL_0326	1922	liver	Primary	Liver Cancer	Hepatocellular Carcinoma	8	SIDM00672		liver	hepatocellular_carcinoma			0.304271	0.277228	0.212534	0.198223	0.238239	0.11332	0.472647	0.292733	0.203868	0.144714	0.201911	0.27678	0.181049	0.231722	-0.340938	0.303644	0.265616	0.15774
ACH-000941	3.53314	HEC-1-B	HEC1B	HEC1B_ENDOMETRIUM		NA	Female	ATCC	2	-3.70652	Adherent	EMEM + 10% FBS	64.5	CVCL_0294	NA	endometrium	Primary	Endometrial/Uterine Cancer	Endometrial Adenocarcinoma	71	SIDM01241		uterus	endometrial_adenocarcinoma			0.143894	0.251114	0.202935	0.192236	0.249393	0.116761	0.458849	0.267341	0.201253	0.143594	0.203048	0.277714	0.19141	0.23399	-0.312707	0.285382	0.264485	0.162451
ACH-000392	3.82944	Calu-3	CALU3	CALU3_LUNG		687777	Male	ATCC	NA	NA			NA	CVCL_0609	219	pleural_effusion	Metastasis	Lung Cancer	Non-Small Cell Lung Cancer (NSCLC), Adenocarcinoma	25	SIDM00922		lung	NSCLC	NSCLC_adenocarcinoma		0.186047	0.199666	0.21036	0.190308	0.255497	0.135532	0.468514	0.326161	0.20414	0.153806	0.202328	0.266368	0.195258	0.244577	-0.113548	0.266511	0.254936	0.182982
ACH-000269	3.95007	AM-38	AM38	AM38_CENTRAL_NERVOUS_SYSTEM		910933	Male	HSRRB	NA	NA			NA	CVCL_1070	776	central_nervous_system	Primary	Brain Cancer	Glioblastoma	36	SIDM00492		central_nervous_system	glioma	glioblastoma		0.27461	0.256362	0.214302	0.203274	0.251491	0.152561	0.426282	0.228896	0.193392	0.147978	0.180632	0.287254	0.194074	0.235018	-0.0301401	0.276103	0.291772	0.166207
ACH-001670	3.26899	TASK1	TASK1	TASK1_CENTRAL_NERVOUS_SYSTEM		NA	Female	JCRB	2	-3.7565	Adherent	DMEM + 10% FBS	67	CVCL_3177	NA	central_nervous_system	Primary	Brain Cancer	Primitive Neuroectodermal Tumor (PNET)	21	SIDM00026		peripheral_nervous_system	PNET			0.106628	0.218759	0.18845	0.183403	0.220955	0.133304	0.398598	0.223611	0.195334	0.138588	0.183169	0.274802	0.206357	0.204968	-0.258163	0.245108	0.268692	0.13643
ACH-000856	3.59413	CAL-51	CAL51	CAL51_BREAST		910927	Female	DSMZ	3	-4.21741	Adherent	DMEM + 20% FBS	56.8	CVCL_1110	4	pleural_effusion	Metastasis	Breast Cancer	Carcinoma	45	SIDM00933		breast	breast_carcinoma	ERneg_HER2neg	basal_B	0.158307	0.220871	0.20402	0.184698	0.247115	0.155831	0.496739	0.246239	0.207634	0.145201	0.194338	0.291486	0.184662	0.222449	-0.24743	0.240757	0.275396	0.165818
ACH-001119	3.5731	Mac-2A	MAC2A	MAC2A_HAEMATOPOIETIC_AND_LYMPHOID_TISSUE		NA	Male	Academic lab	0	-2.36518	not found	not found	72.5	CVCL_H637	NA	skin		Lymphoma	T-cell	47			lymphocyte	lymphoma_unspecified	t_cell		0.24391	0.187482	0.221006	0.208952	0.232812	0.119233	0.41006	0.252319	0.201107	0.144361	0.203412	0.264146	0.204335	0.254023	-0.284377	0.256537	0.276865	0.176914
ACH-000376	3.93061	SF-295	SF295	SF295_CENTRAL_NERVOUS_SYSTEM		905985	Female	NCI/DCTD	2	-5.90409	Adherent	RPMI + 10% FBS	79.1	CVCL_1690	1164	central_nervous_system	Primary	Brain Cancer	Glioblastoma	67	SIDM00084		central_nervous_system	glioma	glioblastoma		0.250541	0.225684	0.215394	0.211527	0.255537	0.157231	0.476886	0.237548	0.204915	0.153031	0.205616	0.283279	0.191289	0.240407	-0.0824533	0.264211	0.264926	0.175043
ACH-000685	3.67256	L3.3	L33	L33_PANCREAS		NA	Female	Academic lab	2	-3.9596	Adherent	DMEM + 10% FBS + 2mM Glutamine + 1mM Sodium pyruvate + 1mM NEAA	48.1	CVCL_8147	NA	lymph_node	Metastasis	Pancreatic Cancer	Ductal Adenosquamous Carcinoma	NA			pancreas	exocrine	exocrine_adenosquamous		0.193729	0.205668	0.215893	0.18307	0.241666	0.175737	0.481366	0.289434	0.208922	0.150435	0.187099	0.2789	0.223466	0.243102	-0.295998	0.247772	0.269256	0.173047
ACH-000729	3.19605	NCI-H1963	NCIH1963	NCIH1963_LUNG	H1963	688010	Male	ATCC	NA	NA			NA	CVCL_1510	1570	lung	Primary	Lung Cancer	Small Cell Lung Cancer (SCLC)	56	SIDM00760		lung	SCLC			0.176111	0.200192	0.182273	0.184674	0.216717	0.085901	0.413719	0.246665	0.188035	0.123782	0.169959	0.288804	0.171064	0.198652	-0.328575	0.28027	0.266726	0.131086
ACH-001034	3.30779	CHLA-9	CHLA9	CHLA9_BONE		NA	Female	Children&#39;s Oncology Group	NA	NA			NA	CVCL_M150	NA	bone		Bone Cancer	Ewings Sarcoma	14			bone	Ewing_sarcoma		EWS_FLI	0.177814	0.247232	0.194329	0.202152	0.225027	0.119266	0.384351	0.228358	0.196518	0.133379	0.175312	0.288161	0.201247	0.209593	-0.346622	0.250424	0.274526	0.146725
ACH-001283	3.29632	TC-106	TC106	TC106_BONE		NA	Male	Academic lab	2	-4.22449	not found	not found	60.2	CVCL_F531	NA	skin	Metastasis	Bone Cancer	Ewings Sarcoma	19			bone	Ewing_sarcoma		EWS_ERG	0.148491	0.244048	0.196793	0.189423	0.224921	0.121453	0.375443	0.226416	0.190151	0.137744	0.166149	0.284766	0.194907	0.209063	-0.267481	0.236047	0.273387	0.144595
ACH-000880	3.78374	AGS	AGS	AGS_STOMACH		906790	Female	ATCC	2	-3.46694	Adherent	F12K + 10% FBS	83.7	CVCL_0139	1011	stomach	Primary	Gastric Cancer	Adenocarcinoma	54	SIDM00850		gastric	gastric_adenocarcinoma			0.158622	0.223984	0.211781	0.194834	0.24634	0.117943	0.470884	0.294758	0.196623	0.141534	0.218811	0.281057	0.198122	0.242176	-0.125434	0.268999	0.274908	0.167801
ACH-000035	3.74958	NCI-H1650	NCIH1650	NCIH1650_LUNG		687800	Male	ATCC	2	-3.0233	Adherent	RPMI + 10% FBS	91.5	CVCL_1483	1548	pleural_effusion	Metastasis	Lung Cancer	Non-Small Cell Lung Cancer (NSCLC), Adenocarcinoma	27	SIDM00745		lung	NSCLC	NSCLC_adenocarcinoma		0.172098	0.230339	0.21293	0.200105	0.249348	0.136296	0.473357	0.329786	0.199113	0.148338	0.202771	0.277524	0.212029	0.232942	-0.200079	0.2371	0.264009	0.171573
ACH-001200	3.47428	STM91-01	STM9101	STM9101_SOFT_TISSUE		NA	Male	Academic lab	NA	NA			NA	CVCL_8000	NA	lung	Metastasis	Rhabdoid	Malignant Rhabdoid Tumor	NA			soft_tissue	malignant_rhabdoid_tumor			0.25204	0.196479	0.180745	0.192246	0.215757	0.10053	0.444697	0.254612	0.195339	0.129612	0.208592	0.260156	0.176486	0.208385	-0.207126	0.269141	0.255093	0.141499
ACH-000194	3.70284	Hs 934.T	HS934T	HS934T_FIBROBLAST		NA	Female	ATCC	NA	NA			NA	CVCL_1031	NA	fibroblast	Primary	Fibroblast	Skin	58			fibroblast	fibroblast_skin			0.219703	0.234696	0.226094	0.21799	0.262001	0.169241	0.462051	0.240947	0.21204	0.165284	0.217133	0.271716	0.200993	0.237473	-0.255802	0.165951	0.267085	0.188244
ACH-000322	3.90353	HT-144	HT144	HT144_SKIN		907067	Male	ATCC	2	-3.27156	Adherent	McCoy's 5A + 10% FBS	49.5	CVCL_0318	1193	skin	Metastasis	Skin Cancer	Melanoma	29	SIDM00695		skin	melanoma			0.224428	0.255724	0.210983	0.205977	0.254414	0.135292	0.461107	0.242667	0.201228	0.153403	0.209622	0.273783	0.196041	0.231722	-0.0392275	0.246524	0.267536	0.172304
ACH-000552	3.89706	HT-29	HT29	HT29_LARGE_INTESTINE		905939	Female	ATCC	2	-4.44776	Adherent	McCoy's 5A + 10% FBS	85.2	CVCL_0320	1212	large_intestine	Primary	Colon/Colorectal Cancer	Adenocarcinoma	44	SIDM00136		colorectal	colorectal_adenocarcinoma			0.306991	0.226969	0.202621	0.182823	0.239832	0.169717	0.471641	0.327879	0.20214	0.140732	0.183578	0.270327	0.192384	0.233429	-0.157871	0.278507	0.270294	0.155064
ACH-002508	3.90071	WM3211	WM3211	WM3211_SKIN		NA	Female	Academic lab	2	-4.3029	Adherent	RPMI 1640 +10% FBS	43		NA	lymph_node	Metastasis	Skin Cancer	Melanoma, acral	34			skin	melanoma	acral		0.233034	0.256489	0.220241	0.221586	0.256003	0.190061	0.451021	0.256373	0.21064	0.154247	0.211907	0.260267	0.197971	0.239564	-0.145278	0.2335	0.274085	0.178996
ACH-000222	3.86691	AsPC-1	ASPC1	ASPC1_PANCREAS		910702	Female	ATCC	3	-2.6741	Adherent	RPMI + 10% FBS	42.8	CVCL_0152	59	ascites	Metastasis	Pancreatic Cancer	Ductal Adenocarcinoma, exocrine	62	SIDM00899		pancreas	exocrine	exocrine_adenocarcinoma		0.2778	0.232607	0.220764	0.198583	0.247712	0.172421	0.484655	0.312571	0.212655	0.153243	0.216636	0.237942	0.210703	0.255065	-0.206594	0.213317	0.247377	0.179449
ACH-000260	3.56686	SK-N-AS	SKNAS	SKNAS_AUTONOMIC_GANGLIA		724828	Female	ATCC	3	-5.61035	Adherent	DMEM + 10% FBS + NEAA	83.8	CVCL_1700	1480	bone_marrow	Metastasis	Neuroblastoma		6	SIDM01101		peripheral_nervous_system	neuroblastoma			0.21484	0.224602	0.211294	0.202917	0.240462	0.123501	0.423526	0.186904	0.199867	0.14437	0.185576	0.268019	0.18769	0.2318	-0.181435	0.276844	0.265576	0.160502
ACH-001652	3.75019	SKG-II	SKGII	SKGII_ENDOMETRIUM		NA	Female	JCRB	2	-4.6524	Adherent	Ham's F12 + 10% FBS	91.7		NA	endometrium	Primary	Endometrial/Uterine Cancer	Endometrial Squamous Cell Carcinoma	NA			uterus	endometrial_squamous			0.169402	0.253343	0.219368	0.20094	0.257046	0.169932	0.477589	0.286232	0.199537	0.160684	0.200907	0.279063	0.206634	0.232784	-0.259431	0.236213	0.276794	0.183155
ACH-000608	3.89048	COV644	COV644	COV644_OVARY		NA	Female	ECACC	3	-3.89652	Adherent	DMEM + 10% FBS + 2mM L-glutamine	88.5	CVCL_2425	NA	ovary	Primary	Ovarian Cancer	Adenocarcinoma, mucinous	NA			ovary	ovary_adenocarcinoma	mucinous		0.345029	0.187194	0.210551	0.19621	0.249167	0.164818	0.444771	0.328404	0.199818	0.150119	0.218553	0.272792	0.20493	0.235154	-0.160119	0.207129	0.261198	0.174766
ACH-000501	3.87998	LS123	LS123	LS123_LARGE_INTESTINE		907792	Female	ATCC	NA	NA			NA	CVCL_1383	2266	Colon	Primary	Colon/Colorectal Cancer	Adenocarcinoma	65	SIDM00776		colorectal	colorectal_adenocarcinoma			0.200411	0.256254	0.215102	0.201305	0.257165	0.148741	0.464489	0.341771	0.202165	0.14865	0.199774	0.279197	0.185433	0.253717	-0.200109	0.269754	0.282347	0.173808
ACH-000612	3.77806		HUT102	HUT102_HAEMATOPOIETIC_AND_LYMPHOID_TISSUE		NA	Male	ATCC	NA	NA			NA	CVCL_3526	NA	lymph_node		Lymphoma	T-cell	26			lymphocyte	lymphoma_unspecified	t_cell		0.275663	0.225582	0.234744	0.211705	0.245804	0.150568	0.447887	0.223249	0.208047	0.150008	0.22337	0.277692	0.206216	0.293444	-0.301211	0.219785	0.290997	0.194512
ACH-001184	3.10206	SCMC-RM2	SCMCRM2	SCMCRM2_SOFT_TISSUE		NA	Female	Academic lab	2	-2.86936	Adherent	DMEM + 10% FBS	53.8	CVCL_A667	NA	bone_marrow	Metastasis	Sarcoma	Rhabdomyosarcoma	11			soft_tissue	rhabdomyosarcoma		PAX3_FKHR	0.167362	0.231304	0.190211	0.180021	0.228407	0.0831091	0.353902	0.231835	0.188511	0.128439	0.14756	0.297616	0.183745	0.18769	-0.355379	0.232521	0.284387	0.140816
ACH-001688	3.45204	UM-RC-7	UMRC7	UMRC7_KIDNEY		NA	Male	Sigma-Aldrich	2	-2.67576	Adherent	EMEM (EBSS) + 10% FBS + 2mM Glutamine + 1% Non Essential Amino Acids (NEAA)	82		NA	kidney	Primary	Kidney Cancer	Carcinoma	NA			kidney				0.286144	0.264674	0.202953	0.20439	0.242374	0.14884	0.458222	0.196789	0.198737	0.145609	0.206041	0.244928	0.188696	0.225435	-0.394864	0.212933	0.257645	0.162497
ACH-001838	3.92008	ICC12	ICC12	ICC12_BILIARY_TRACT		NA	Unknown	Academic lab	2	-3.57398	Adherent	RPMI + 10% FBS	88.2		NA	biliary_tract		Bile Duct Cancer	Cholangiocarcinoma, intrahepatic	NA			bile_duct	cholangiocarcinoma	intrahepatic		0.223468	0.248733	0.230399	0.202085	0.25946	0.153849	0.465968	0.316363	0.201111	0.158636	0.194468	0.248031	0.204402	0.248264	-0.0505021	0.160009	0.262737	0.192597
ACH-000638	3.87956	NCI-H441	NCIH441	NCIH441_LUNG		908460	Male	ATCC	4	-3.2011	Adherent	RPMI + 10% FBS	81	CVCL_1561	1815	pericardial_effusion	Metastasis	Lung Cancer	Non-Small Cell Lung Cancer (NSCLC), Adenocarcinoma	NA	SIDM00925		lung	NSCLC	NSCLC_adenocarcinoma		0.285859	0.264163	0.211537	0.196236	0.254465	0.157981	0.49414	0.314466	0.207741	0.148268	0.214282	0.27885	0.218503	0.251306	-0.261955	0.210566	0.269715	0.16344
ACH-001846	3.74571	ICC6	ICC6	ICC6_BILIARY_TRACT		NA	Unknown	Academic lab	0	-0.145823	Adherent	RPMI + 10% FBS	85.2		NA	biliary_tract		Bile Duct Cancer	Cholangiocarcinoma, intrahepatic	NA			bile_duct	cholangiocarcinoma	intrahepatic		0.275477	0.223485	0.219962	0.20516	0.259919	0.153566	0.464765	0.297256	0.200311	0.158708	0.211833	0.264528	0.21059	0.248618	-0.304095	0.214551	0.258556	0.182522
ACH-000798	3.92802	CL-40	CL40	CL40_LARGE_INTESTINE		1240124	Female	DSMZ	0	-2.72902	Adherent	DMEM:F12 (1:1) + 20% heat inactivated FBS	76.1	CVCL_1982	555	Colon	Primary	Colon/Colorectal Cancer	Adenocarcinoma	NA	SIDM00960		colorectal	colorectal_adenocarcinoma			0.244927	0.182963	0.220465	0.19803	0.244347	0.208448	0.469871	0.33712	0.212487	0.151932	0.226209	0.24058	0.219876	0.257285	-0.225544	0.306502	0.2549	0.177623
ACH-001321	3.14579	TT	TT	TT_THYROID		NA	Female	ATCC	NA	NA			NA	CVCL_1774	NA	thyroid	Primary	Thyroid Cancer	Squamous Cell Carcinoma	77	SIDM00484		thyroid	thyroid_squamous			0.12984	0.200026	0.187032	0.199482	0.211363	0.105827	0.393922	0.293159	0.187892	0.132498	0.2261	0.238417	0.169519	0.199877	-0.279061	0.181828	0.228866	0.139205
ACH-000894	3.73065	NCI-H1869	NCIH1869	NCIH1869_LUNG		1240183	Male	ATCC	NA	NA			NA	CVCL_1500	90	pleural_effusion	Metastasis	Lung Cancer	Non-Small Cell Lung Cancer (NSCLC), Squamous Cell Carcinoma	58	SIDM00768		lung	NSCLC	NSCLC_squamous		0.224338	0.205673	0.216349	0.184948	0.255047	0.197474	0.46322	0.285627	0.20211	0.154333	0.200828	0.269384	0.224619	0.238138	-0.25736	0.244059	0.258043	0.163826
ACH-001559	3.6921	Mero-82	MERO82	MERO82_PLEURA		NA	Unknown	Sigma-Aldrich	1	-2.84339	Adherent	Ham's F10 + 15% FBS + 2mM Glutamine	91.2	CVCL_2594	NA	pleural_effusion	Primary	Lung Cancer	Mesothelioma	NA			lung	mesothelioma			0.213891	0.229769	0.214188	0.214893	0.262222	0.141993	0.490083	0.261025	0.20686	0.150421	0.190431	0.292902	0.193551	0.23776	-0.303753	0.245902	0.275956	0.174003
ACH-000344	3.7608	SNU-668	SNU668	SNU668_STOMACH		NA	Male	KCLB	1	-3.34519		RPMI + 10% heat inactivated FBS + 300mg/l L-glutamine + 25mM HEPES + 25mM Sodium bicarbonate	40.1	CVCL_5081	NA	ascites	Metastasis	Gastric Cancer	Adenocarcinoma	63			gastric	gastric_adenocarcinoma	diffuse_gastric		0.248752	0.208459	0.207485	0.20012	0.249842	0.149495	0.47439	0.245277	0.207597	0.150788	0.210663	0.263936	0.207797	0.247733	-0.177707	0.235068	0.254909	0.176199
ACH-000223	3.75858	HCC1937	HCC1937	HCC1937_BREAST		749714	Female	ATCC	2	-5.06464	Adherent	RPMI + 10% FBS	87.5	CVCL_0290	936	breast	Primary	Breast Cancer	Breast Ductal Carcinoma	24	SIDM00874		breast	breast_ductal_carcinoma	ERneg_HER2neg	basal_A	0.167401	0.229455	0.213518	0.189457	0.243926	0.149437	0.451229	0.352645	0.205695	0.150411	0.196745	0.274498	0.198876	0.235829	-0.218093	0.277857	0.271938	0.167759
ACH-000031	4.00622	Panc 02.13	PANC0213	PANC0213_PANCREAS		NA	Female	ATCC	NA	NA			NA	CVCL_1634	NA	pancreas	Primary	Pancreatic Cancer	Ductal Adenocarcinoma, exocrine	64			pancreas	exocrine	exocrine_adenocarcinoma		0.249335	0.236912	0.223274	0.21472	0.265442	0.167522	0.461585	0.324746	0.203137	0.157391	0.238558	0.252523	0.207157	0.266574	-0.0920881	0.182908	0.252818	0.19371
ACH-000034	3.9212		PLB985	PLB985_HAEMATOPOIETIC_AND_LYMPHOID_TISSUE	PLB985, PLB-985	NA	Female	Academic lab	NA	NA			NA	CVCL_2162	NA	haematopoietic_and_lymphoid_tissue		Leukemia	Acute Myelogenous Leukemia (AML)	NA	SIDM00811		blood	AML			0.235721	0.188514	0.205042	0.188399	0.229421	0.144462	0.369289	0.256209	0.213598	0.140681	0.21935	0.261303	0.211405	0.253179	0.17745	0.202478	0.26908	0.155623
ACH-001861	3.90898	TGBC1TKB	TGBC1TKB	TGBC1TKB_BILIARY_TRACT	TGBC1TKB	NA	Female	Academic lab	1	-4.28048	Adherent	RPMI + 10% FBS	87.9	CVCL_1769	NA	lymph_node	Metastasis	Gallbladder Cancer	Adenocarcinoma	NA	SIDM00252		bile_duct	gallbladder_adenocarcinoma			0.295016	0.235626	0.216509	0.198966	0.245145	0.164885	0.476858	0.342711	0.205113	0.156964	0.206258	0.249121	0.223339	0.230097	-0.161978	0.195737	0.258598	0.170018
ACH-000772	3.63346	TE 441.T	TE441T	TE441T_SOFT_TISSUE		924248	Female	ATCC	NA	NA			NA	CVCL_1754	298	soft_tissue		Sarcoma	Rhabdomyosarcoma	14	SIDM01173		soft_tissue	rhabdomyosarcoma			0.193566	0.235456	0.210322	0.203831	0.240926	0.101964	0.441464	0.238707	0.205986	0.142899	0.201763	0.279846	0.18415	0.237209	-0.202077	0.288016	0.281349	0.14808
ACH-000946	3.87504	HEC-265	HEC265	HEC265_ENDOMETRIUM		NA	Female	HSRRB	2	-3.59521		EMEM + 15% FBS	83.8	CVCL_2928	NA	endometrium	Primary	Endometrial/Uterine Cancer	Endometrial Adenocarcinoma	NA			uterus	endometrial_adenocarcinoma			0.27642	0.245757	0.215774	0.196505	0.252057	0.143873	0.512726	0.314517	0.200839	0.149709	0.197242	0.285935	0.204361	0.252219	-0.304312	0.285982	0.273871	0.171571
ACH-000596	3.78878	LCLC-97TM1	LCLC97TM1	LCLC97TM1_LUNG		946361	Male	DSMZ	2	-3.02117		RPMI + 20% FBS	48.6	CVCL_1376	485	lung	Primary	Lung Cancer	Non-Small Cell Lung Cancer (NSCLC), Large Cell Carcinoma	44	SIDM00344		lung	NSCLC	NSCLC_large_cell		0.247659	0.241006	0.216962	0.201092	0.251114	0.161393	0.470942	0.293839	0.208749	0.149639	0.198139	0.266149	0.208335	0.257781	-0.243023	0.222226	0.269525	0.16725
ACH-000632	4.12649	Hs 944.T	HS944T	HS944T_SKIN		NA	Male	ATCC	2	-4.88225	Adherent	DMEM + 10% FBS	88.7	CVCL_1040	NA	skin	Metastasis	Skin Cancer	Melanoma	51	SIDM00063		skin	melanoma			0.238439	0.23969	0.218486	0.206181	0.260583	0.157406	0.454824	0.238361	0.201708	0.155505	0.212439	0.284193	0.207282	0.240012	0.0773415	0.279325	0.275844	0.178869
ACH-000978	3.50537	EN	EN	EN_ENDOMETRIUM		1240127	Female	DSMZ	2	-1.99436	Adherent	RPMI + 10% FBS	72	CVCL_2034	1919	endometrium	Primary	Endometrial/Uterine Cancer	Endometrial Adenocarcinoma	50	SIDM01045		uterus	endometrial_adenocarcinoma			0.134245	0.202238	0.197137	0.208292	0.235396	0.141664	0.436966	0.240755	0.208509	0.135172	0.214684	0.274768	0.186928	0.229873	-0.279669	0.329301	0.261351	0.147761
ACH-000332	4.07833	YAPC	YAPC	YAPC_PANCREAS		909904	Male	DSMZ	4	-4.12883	Adherent	RPMI + 10% FBS	93	CVCL_1794	895	ascites	Metastasis	Pancreatic Cancer	Ductal Adenocarcinoma, exocrine	43	SIDM00411		pancreas	exocrine	exocrine_adenocarcinoma		0.237148	0.252407	0.223939	0.200211	0.256146	0.175461	0.488628	0.32738	0.213372	0.155162	0.200627	0.277932	0.215998	0.258093	-0.0566855	0.199325	0.279083	0.1741
ACH-001841	3.83371	ICC15	ICC15	ICC15_BILIARY_TRACT		NA	Unknown	Academic lab	2	-5.46153	Adherent	RPMI + 10% FBS	97		NA	biliary_tract		Bile Duct Cancer	Cholangiocarcinoma, extrahepatic	NA			bile_duct	cholangiocarcinoma	extrahepatic		0.192189	0.22836	0.224301	0.19679	0.250907	0.190032	0.444146	0.330525	0.207405	0.155271	0.187301	0.270956	0.222445	0.249626	-0.164343	0.187073	0.275389	0.18534
ACH-000179	3.41501	NCI-H1618	NCIH1618	NCIH1618_LUNG		NA	Female	ATCC	NA	NA			NA	CVCL_1480	NA	bone_marrow	Metastasis	Lung Cancer	Small Cell Lung Cancer (SCLC)	55			lung	SCLC			0.192853	0.212203	0.192954	0.195624	0.221849	0.0963835	0.420933	0.344028	0.199073	0.124668	0.191832	0.292272	0.17157	0.223376	-0.326941	0.260816	0.261274	0.140237
ACH-000887	3.79032	SF-172	SF172	SF172_CENTRAL_NERVOUS_SYSTEM		NA	Female	Academic lab	2	-5.51673	not found	not found	85	CVCL_V613	NA	central_nervous_system		Brain Cancer	Glioblastoma	NA			central_nervous_system	glioma	glioblastoma		0.166712	0.235886	0.211416	0.198345	0.252807	0.150012	0.451981	0.330817	0.198413	0.15336	0.210881	0.286582	0.208051	0.235997	-0.0772987	0.127642	0.27597	0.172747
ACH-000368	3.93047	SNU-1105	SNU1105	SNU1105_CENTRAL_NERVOUS_SYSTEM		NA	Male	KCLB	2	-3.5602		RPMI + 10% FBS	72.6	CVCL_5010	NA	central_nervous_system	Primary	Brain Cancer	Glioblastoma	61			central_nervous_system	glioma	glioblastoma		0.329842	0.250496	0.2177	0.219881	0.26433	0.150559	0.510811	0.238413	0.212604	0.158051	0.218393	0.276581	0.211973	0.237091	-0.215419	0.19612	0.266226	0.186819
ACH-000240	3.7592		HS600T	HS600T_FIBROBLAST	Hs 600.T	NA	Male	ATCC	NA	NA			NA	CVCL_0814	NA	fibroblast	Primary	Fibroblast	Skin	NA			fibroblast	fibroblast_skin			0.220878	0.23524	0.229676	0.220775	0.264475	0.163916	0.464894	0.236163	0.215186	0.168193	0.226495	0.250639	0.207535	0.240555	-0.207338	0.171559	0.255944	0.19441
ACH-000578	3.79695	HCC-1171	HCC1171	HCC1171_LUNG		NA	Male	KCLB	NA	NA			NA	CVCL_5126	NA	lung	Primary	Lung Cancer	Non-Small Cell Lung Cancer (NSCLC), Adenocarcinoma	58			lung	NSCLC	NSCLC_adenocarcinoma		0.192773	0.266994	0.221704	0.204546	0.261396	0.151097	0.486343	0.308147	0.205697	0.154481	0.204983	0.279139	0.20673	0.261266	-0.244889	0.18465	0.271421	0.180471
ACH-001611	3.88975	NP 8	NP8	NP8_CENTRAL_NERVOUS_SYSTEM		NA	Female	JCRB	1	-3.70692	Adherent	DMEM + 10% FBS	54.4	CVCL_4W66	NA	central_nervous_system	Primary	Brain Cancer	Glioblastoma	38			central_nervous_system	glioma	glioblastoma		0.20463	0.251504	0.220913	0.209923	0.263018	0.159397	0.474477	0.238509	0.209393	0.159953	0.209135	0.266973	0.213321	0.234452	-0.0736339	0.198121	0.27003	0.179637
ACH-000135	3.73453	Hs 940.T	HS940T	HS940T_FIBROBLAST		1298145	Male	ATCC	NA	NA			NA	CVCL_1038	707	fibroblast	Primary	Fibroblast	Skin	57	SIDM00662		fibroblast	fibroblast_skin			0.235553	0.2382	0.229431	0.226084	0.259106	0.157142	0.509977	0.247601	0.213909	0.166599	0.226224	0.24421	0.196665	0.241638	-0.287895	0.191264	0.251855	0.186967
ACH-000406	3.80685	U-937	U937	U937_HAEMATOPOIETIC_AND_LYMPHOID_TISSUE		NA	Male	ATCC	3	-6.26716	Suspension	RPMI + 10% FBS	76.1	CVCL_0007	NA	pleural_effusion	Metastasis	Leukemia	Acute Myelogenous Leukemia (AML)	37	SIDM01195		blood	AML			0.223478	0.168294	0.199506	0.194045	0.22265	0.164774	0.382561	0.235981	0.213664	0.141247	0.227303	0.270997	0.20459	0.242933	0.0156886	0.274105	0.278568	0.146464
ACH-001541	3.46878	KMS-28PE	KMS28PE	KMS28PE_HAEMATOPOIETIC_AND_LYMPHOID_TISSUE		NA	Female	JCRB	NA	NA			NA	CVCL_2995	NA	pleural_effusion	Primary	Myeloma	Multiple Myeloma	77			plasma_cell	multiple_myeloma			0.253088	0.189606	0.205666	0.205665	0.23134	0.108509	0.411216	0.263692	0.197976	0.131253	0.183964	0.276389	0.195283	0.230365	-0.3458	0.310179	0.273753	0.146634
ACH-000998	3.89178	CW-2	CW2	CW2_LARGE_INTESTINE		910554	Female	RIKEN	0	-0.242874		RPMI + 10% FBS	56.7	CVCL_1151	1833	large_intestine	Primary	Colon/Colorectal Cancer	Adenocarcinoma	55	SIDM00282		colorectal	colorectal_adenocarcinoma		MSI	0.29802	0.185531	0.21136	0.187226	0.238462	0.227755	0.454083	0.29552	0.213354	0.144416	0.21111	0.259771	0.218166	0.243329	-0.257724	0.342641	0.26325	0.155514
ACH-000441	3.97358	SH-4	SH4	SH4_SKIN		909713	Female	ATCC	2	-4.09916	Mixed adherent and suspension	DMEM + 10% FBS	47.4	CVCL_1692	1179	pleural_effusion	Metastasis	Skin Cancer	Melanoma	60	SIDM01079		skin	melanoma			0.227532	0.22547	0.21413	0.216797	0.25258	0.151264	0.43188	0.214655	0.214291	0.147224	0.236682	0.25739	0.209439	0.23378	0.0689091	0.247626	0.259519	0.164413
ACH-000960	3.74418	Reh	REH	REH_HAEMATOPOIETIC_AND_LYMPHOID_TISSUE		909696	Female	ATCC	2	-4.12674	Suspension	RPMI + 10% FBS	65	CVCL_1650	1272	haematopoietic_and_lymphoid_tissue	Primary	Leukemia	Acute Lymphoblastic Leukemia (ALL), B-cell	15	SIDM00447		blood	ALL	b_cell		0.25241	0.242136	0.199883	0.187303	0.227535	0.113855	0.430015	0.243218	0.19944	0.132462	0.18022	0.294038	0.194974	0.251472	-0.140467	0.294092	0.292549	0.149045
ACH-000098	4.1199	GAMG	GAMG	GAMG_CENTRAL_NERVOUS_SYSTEM		906868	Female	DSMZ	2	-5.02631	Adherent	DMEM + 10% FBS + 2mM Glutamax	91.1	CVCL_1226	1174	central_nervous_system	Primary	Brain Cancer	Glioblastoma	42	SIDM01055		central_nervous_system	glioma	glioblastoma		0.258723	0.276467	0.223502	0.217031	0.267535	0.168934	0.483837	0.264146	0.210958	0.153929	0.213103	0.287049	0.205822	0.252168	-0.0778024	0.254999	0.278136	0.181368
ACH-001651	3.74546	SKG-I	SKGI	SKGI_ENDOMETRIUM		NA	Female	JCRB	2	-2.8723	Adherent	Ham's F12 + 10% FBS	93.9	CVCL_2793	NA	endometrium	Primary	Endometrial/Uterine Cancer	Endometrial Squamous Cell Carcinoma	NA			uterus	endometrial_squamous			0.151729	0.234514	0.213504	0.188495	0.250086	0.167296	0.467233	0.255065	0.198642	0.156789	0.183618	0.27771	0.212673	0.227184	-0.151161	0.264638	0.278101	0.169349
ACH-001456	3.60986	C125PM	C125PM	C125PM_LARGE_INTESTINE		NA	Unknown	ECACC	0	-0.313513	Adherent	IMDM + 10% FBS + 2 mM Glutamine	83.5	CVCL_8175	NA	large_intestine	Primary	Colon/Colorectal Cancer	Adenocarcinoma	NA			colorectal	colorectal_adenocarcinoma			0.191501	0.199102	0.203056	0.179331	0.234707	0.196064	0.43992	0.335592	0.199762	0.144351	0.192377	0.260969	0.213522	0.223793	-0.328878	0.304257	0.257419	0.163015
ACH-001336	3.93291	Ca Ski	CASKI	CASKI_CERVIX		906824	Female	ATCC	3	-4.21276	Adherent	RPMI 1640 + 10% FBS	69.1	CVCL_1100	1767	small_intestine	Metastasis	Cervical Cancer	Squamous Cell Carcinoma	40	SIDM00923		cervix	cervical_squamous			0.305756	0.256128	0.224722	0.203517	0.265114	0.156509	0.475071	0.299146	0.201812	0.158052	0.202066	0.289687	0.213804	0.246123	-0.234371	0.194987	0.285256	0.189527
ACH-000284	3.91396		HS840T	HS840T_FIBROBLAST		NA	Male	ATCC	NA	NA			NA	CVCL_0942	NA	fibroblast		Fibroblast	Upper aerodigestive	7			fibroblast	fibroblast_upper_aerodigestive			0.246681	0.234338	0.222074	0.226322	0.264903	0.163836	0.482785	0.24683	0.211371	0.162976	0.22925	0.262916	0.204072	0.244678	-0.150966	0.211148	0.263805	0.186945
ACH-000971	3.70538	HCT 116	HCT116	HCT116_LARGE_INTESTINE		905936	Male	ATCC	NA	NA			NA	CVCL_0291	1920	large_intestine	Primary	Colon/Colorectal Cancer	Adenocarcinoma	NA	SIDM00783		colorectal	colorectal_adenocarcinoma		MSI	0.21343	0.238002	0.210869	0.197407	0.2462	0.150492	0.459426	0.278515	0.198134	0.147196	0.18369	0.298459	0.201543	0.238308	-0.319478	0.315306	0.288702	0.159182
ACH-001454	3.78387	C10	C10	C10_LARGE_INTESTINE		NA	Male	ECACC	2	-1.61212	Adherent	IMDM + 10% FBS + 2 mM Glutamine	88.5	CVCL_5245	NA	large_intestine	Primary	Colon/Colorectal Cancer	Adenocarcinoma	71			colorectal	colorectal_adenocarcinoma			0.218123	0.21712	0.21806	0.199951	0.248314	0.19522	0.455075	0.325052	0.205368	0.152976	0.21342	0.257023	0.219531	0.240863	-0.260294	0.231647	0.271623	0.174797
ACH-000926	3.68819	HT55	HT55	HT55_LARGE_INTESTINE		907287	Unknown	ECACC	3	-2.82414	Adherent	EMEM + 20% FBS + Glutamine + NEAA	69.4	CVCL_1294	1688	large_intestine	Primary	Colon/Colorectal Cancer	Adenocarcinoma	NA	SIDM00541		colorectal	colorectal_adenocarcinoma			0.189786	0.193071	0.209434	0.190012	0.23749	0.191198	0.437573	0.344179	0.208024	0.144522	0.213165	0.261796	0.212865	0.237174	-0.298683	0.287779	0.264684	0.164117
ACH-000033	3.49754	NCI-H1819	NCIH1819	NCIH1819_LUNG		NA	Female	Academic lab	NA	NA			NA	CVCL_1497	NA	lymph_node	Metastasis	Lung Cancer	Non-Small Cell Lung Cancer (NSCLC), Adenocarcinoma	NA			lung	NSCLC	NSCLC_adenocarcinoma		0.206514	0.202302	0.198614	0.189718	0.233325	0.1192	0.468896	0.337514	0.19704	0.143734	0.211537	0.269702	0.186586	0.216541	-0.326666	0.240865	0.24958	0.152541
ACH-000576	3.47675	KMS-27	KMS27	KMS27_HAEMATOPOIETIC_AND_LYMPHOID_TISSUE		NA	Male	HSRRB	2	-2.71429	Suspension	RPMI + 10% FBS	89	CVCL_2993	NA	haematopoietic_and_lymphoid_tissue	Primary	Myeloma	Multiple Myeloma	52			plasma_cell	multiple_myeloma			0.273716	0.187361	0.207828	0.196427	0.226424	0.131893	0.359273	0.206011	0.205599	0.131148	0.198316	0.26637	0.201893	0.243221	-0.272497	0.296742	0.26935	0.147677
ACH-000019	3.61805	MCF7	MCF7	MCF7_BREAST		905946	Female	ATCC	2	-2.49368	Adherent	EMEM + 10% FBS + 0.01mg/ml Insulin (Bovine)	65	CVCL_0031	588	pleural_effusion	Metastasis	Breast Cancer	Carcinoma	69	SIDM00148		breast	breast_carcinoma	ERpos_HER2neg	luminal	0.20807	0.23138	0.199067	0.196194	0.230126	0.120342	0.438976	0.344117	0.202367	0.138625	0.20307	0.260066	0.194056	0.220656	-0.274342	0.291416	0.267538	0.146328
ACH-001577	4.01747	MUTZ-8	MUTZ8	MUTZ8_HAEMATOPOIETIC_AND_LYMPHOID_TISSUE		NA	Female	DSMZ	2	-2.9582	Suspension	alpha-MEM + 20% FBS + 10 ng/ml GM-CSF or 20% vol conditioned medium of cell line 5637 (DSM ACC 35)	84		NA	haematopoietic_and_lymphoid_tissue	Primary	Leukemia	Acute Myelogenous Leukemia (AML)	63			blood	AML			0.226821	0.190063	0.210203	0.203603	0.219744	0.102005	0.408424	0.301751	0.215161	0.140686	0.259807	0.252275	0.199416	0.258012	0.203325	0.192422	0.27532	0.158434
ACH-000330	3.64346	EFM-19	EFM19	EFM19_BREAST		906851	Female	DSMZ	2	-2.87909		RPMI + 10% FBS	68	CVCL_0253	1786	pleural_effusion	Metastasis	Breast Cancer	Breast Ductal Carcinoma	50	SIDM01056		breast	breast_ductal_carcinoma	ERpos_HER2neg	luminal	0.210523	0.234454	0.207314	0.198189	0.222806	0.0929891	0.447657	0.326693	0.20008	0.136864	0.190499	0.265791	0.194543	0.219166	-0.215175	0.291468	0.280573	0.139022
ACH-000848	3.61183	JHH-7	JHH7	JHH7_LIVER		1240160	Male	HSRRB	2	-4.14595		William's E medium + 10% FBS	79.4	CVCL_2805	1038	liver	Primary	Liver Cancer	Hepatocellular Carcinoma	53	SIDM00614		liver	hepatocellular_carcinoma			0.221392	0.234699	0.214283	0.193413	0.234423	0.127561	0.449225	0.256607	0.208856	0.139227	0.193493	0.282914	0.20803	0.223712	-0.30488	0.292903	0.280516	0.155452
ACH-000481	3.6223	NCI-H2170	NCIH2170	NCIH2170_LUNG		687815	Male	ATCC	3	-3.46615	Mixed adherent and suspension	RPMI + 10% FBS	85.6	CVCL_1535	1811	lung	Primary	Lung Cancer	Non-Small Cell Lung Cancer (NSCLC), Squamous Cell Carcinoma	NA	SIDM00716		lung	NSCLC	NSCLC_squamous		0.267344	0.226468	0.204831	0.186408	0.242272	0.150621	0.481	0.324342	0.199008	0.140557	0.185249	0.27657	0.213218	0.233291	-0.358211	0.230295	0.26534	0.153701
ACH-001517	3.46195	HEC-1	HEC1	HEC1_ENDOMETRIUM		907051	Female	JCRB	2	-3.75913	Adherent	EMEM + 10% FBS	97	CVCL_1274	474	endometrium	Primary	Endometrial/Uterine Cancer	Endometrial Adenocarcinoma	71	SIDM00596		uterus	endometrial_adenocarcinoma			0.144437	0.221933	0.19874	0.183111	0.240183	0.14069	0.436656	0.226018	0.196165	0.143117	0.189651	0.275165	0.198487	0.209532	-0.237566	0.281578	0.270078	0.14397
ACH-000338	3.62375	SR-786	SR786	SR786_HAEMATOPOIETIC_AND_LYMPHOID_TISSUE	SR	905965	Male	DSMZ	0	-1.13397		RPMI + 15% FBS	89.6		794	pleural_effusion	Primary	Lymphoma	T-cell, Non-Hodgkins, Anaplastic Large Cell (ALCL)	11	SIDM00096		lymphocyte	non_hodgkin_lymphoma	t_cell_ALCL		0.280756	0.160962	0.216394	0.204541	0.237192	0.122914	0.384271	0.256105	0.20943	0.149239	0.215176	0.282248	0.195787	0.262714	-0.209205	0.189778	0.286058	0.179389
ACH-001959	3.64668	CC-LP-1	CCLP1	CCLP1_BILIARY_TRACT		NA	Female	Academic lab	2	-5.40187	Adherent	RPMI + 10% FBS	66.3	CVCL_0205	NA	biliary_tract		Bile Duct Cancer	Cholangiocarcinoma, intrahepatic	NA			bile_duct	cholangiocarcinoma	intrahepatic		0.218512	0.232952	0.202058	0.207005	0.240412	0.175643	0.431605	0.269297	0.191942	0.140622	0.18796	0.291893	0.191364	0.229213	-0.239718	0.254048	0.275068	0.146804
ACH-001414	4.08031	UM-UC-6	UMUC6	UMUC6_URINARY_TRACT		NA	Male	Sigma-Aldrich	1	-3.98901	Adherent	EMEM (EBSS) + 10% FBS + 2 mM Glutamine + 1% Non Essential Amino Acids (NEAA)	80.7	CVCL_2751	NA	urinary_tract	Primary	Bladder Cancer	Transitional Cell Carcinoma	NA			urinary_tract	bladder_carcinoma	bladder_transitional_cell		0.336422	0.2318	0.223192	0.210821	0.264255	0.16594	0.446473	0.313835	0.210897	0.148662	0.191669	0.247598	0.205327	0.258369	-0.0743704	0.241961	0.274268	0.183186
ACH-000871	3.40612	NCI-H510	NCIH510	NCIH510_LUNG		753605	Male	ATCC	NA	NA			NA	CVCL_1565	919	autonomic_ganglia	Metastasis	Lung Cancer	Small Cell Lung Cancer (SCLC)	56	SIDM00927		lung	SCLC			0.144811	0.215631	0.188962	0.189489	0.220892	0.169315	0.435528	0.302069	0.197192	0.129821	0.195759	0.279018	0.183632	0.216994	-0.384304	0.320437	0.263382	0.137487
ACH-001403	3.53523	TO14	TO14	TO14_OVARY		NA	Female	Sigma-Aldrich	2	-4.24556	Adherent	RPMI 1640 + 10% FBS + 2 mM Glutamine + 2 mM Sodium Pyruvate	42.6	CVCL_2734	NA	abdomen	Metastasis	Ovarian Cancer	Cystadenocarcinoma	NA			ovary	ovary_adenocarcinoma			0.126911	0.269889	0.215293	0.205484	0.254118	0.118515	0.435854	0.273442	0.199776	0.151758	0.194296	0.260054	0.200322	0.217385	-0.263132	0.227261	0.268032	0.179975
ACH-000805	3.87938	COLO-679	COLO679	COLO679_SKIN		906818	Female	DSMZ	2	-3.09326	Adherent	RPMI + 10% FBS	74.1	CVCL_1130	2049	skin	Metastasis	Skin Cancer	Melanoma	47	SIDM00284		skin	melanoma			0.192019	0.203767	0.204724	0.200955	0.243415	0.145481	0.417851	0.22532	0.200792	0.145493	0.227311	0.266638	0.195475	0.225069	0.0848891	0.281176	0.260614	0.158387
ACH-001142	3.78506	NHAHTDD	NHAHTDD	NHAHTDD_PRIMARY		NA	Unknown	JCRB	NA	NA			NA	CVCL_WS73	NA	central_nervous_system		Engineered		NA			engineered_central_nervous_system				0.252433	0.246273	0.223408	0.22726	0.260657	0.161776	0.497011	0.260535	0.209401	0.159603	0.219263	0.255317	0.205965	0.25337	-0.261197	0.167916	0.261109	0.184965
ACH-001554	3.6502	mel-202	MEL202	MEL202_UVEA		NA	Female	ECACC	2	-4.74901	Adherent	RPMI 1640 + 10% FBS + 2mM Glutamine	73.2	CVCL_C301	NA	uvea	Primary	Eye Cancer	Uveal Melanoma	NA			eye	uveal_melanoma			0.17538	0.236972	0.204924	0.21703	0.243818	0.158259	0.417273	0.236734	0.207145	0.142341	0.229472	0.279706	0.205224	0.216536	-0.169023	0.222892	0.264825	0.160693
ACH-000847	3.37834	HGC-27	HGC27	HGC27_STOMACH		907055	Unknown	ECACC	2	-2.82999	Adherent	MEM + 10% FBS + 2mM L-glutamine + NEAA	59.1	CVCL_1279	1102	lymph_node	Metastasis	Gastric Cancer	Adenocarcinoma	NA	SIDM00290		gastric	gastric_adenocarcinoma			0.247798	0.213732	0.190208	0.181094	0.225524	0.130079	0.447009	0.214392	0.190265	0.131645	0.168555	0.288971	0.183702	0.204774	-0.35855	0.309097	0.269757	0.140282
ACH-001207	3.86979	TIG-3 TD	TIG3TD	TIG3TD_FIBROBLAST		NA	Unknown	Academic lab	NA	NA			NA	CVCL_V617	NA	fibroblast		Fibroblast	Lung	NA			fibroblast	fibroblast_lung			0.233911	0.236013	0.222026	0.216255	0.261647	0.150167	0.490748	0.227902	0.215562	0.159754	0.205172	0.266067	0.204117	0.236698	-0.0825116	0.172497	0.270377	0.183386
ACH-000832	4.02215	CAL 27	CAL27	CAL27_UPPER_AERODIGESTIVE_TRACT		910916	Male	ATCC	1	-3.42861	Adherent	DMEM + 10% FBS	85.7	CVCL_1107	1911	upper_aerodigestive_tract	Primary	Head and Neck Cancer	Squamous Cell Carcinoma	56	SIDM00937		upper_aerodigestive	upper_aerodigestive_squamous			0.275045	0.261266	0.229299	0.201456	0.255409	0.187743	0.452822	0.292587	0.205496	0.153548	0.213107	0.271417	0.222957	0.268577	-0.177696	0.243301	0.27586	0.189954
ACH-000428	3.94878	UO-31	UO31	UO31_KIDNEY		905981	Unknown	Academic lab	NA	NA			NA	CVCL_1911	1636	kidney		Kidney Cancer	Renal Cell Carcinoma	NA	SIDM00112		kidney	renal_cell_carcinoma			0.219253	0.242605	0.229966	0.220833	0.269842	0.154472	0.499368	0.233263	0.205888	0.166438	0.224659	0.271563	0.216604	0.262695	-0.160338	0.223837	0.27806	0.189774
ACH-001382	3.97873	PACADD-188	PACADD188	PACADD188_PANCREAS		NA	Female	DSMZ	2	-1.58112	Adherent	DMEM:Keratinocyte SFM (1:1)+20%FBS	45.3	CVCL_M469	NA	pancreas	Metastasis	Pancreatic Cancer	Ductal Adenocarcinoma, exocrine	68			pancreas	exocrine	exocrine_adenocarcinoma		0.252559	0.254746	0.21732	0.202711	0.251623	0.183907	0.465432	0.297178	0.20504	0.156765	0.230439	0.254605	0.227774	0.243025	-0.110532	0.211797	0.260214	0.174123
ACH-001302	2.87945	COG-N-305	COGN305	COGN305_AUTONOMIC_GANGLIA		NA	Unknown	Children&#39;s Oncology Group	2	-2.09454	not found	not found	83.5	CVCL_AX42	NA	autonomic_ganglia		Neuroblastoma		NA			peripheral_nervous_system	neuroblastoma		MYCN_amp	0.103938	0.15911	0.178968	0.193752	0.219073	0.0885693	0.343059	0.219136	0.197435	0.130651	0.189037	0.273049	0.179195	0.181496	-0.391567	0.222552	0.262767	0.129225
ACH-000690	3.709	HCC-2814	HCC2814	HCC2814_LUNG		NA	Male	Academic lab	NA	NA			NA	CVCL_V586	NA	lung		Lung Cancer	Non-Small Cell Lung Cancer (NSCLC), Squamous Cell Carcinoma	NA			lung	NSCLC	NSCLC_squamous		0.173131	0.277174	0.209113	0.195042	0.247158	0.157055	0.46508	0.262919	0.204446	0.149187	0.201035	0.277292	0.19698	0.236399	-0.292034	0.311712	0.272681	0.164633
ACH-001134	3.36295	MYLA	MYLA	MYLA_HAEMATOPOIETIC_AND_LYMPHOID_TISSUE		NA	Unknown	Academic lab	2	-3.91571	not found	not found	89.3		NA	haematopoietic_and_lymphoid_tissue		Lymphoma	T-cell	NA			lymphocyte	lymphoma_unspecified	t_cell		0.208362	0.175146	0.205803	0.191741	0.220992	0.121412	0.396377	0.217782	0.207797	0.145218	0.169015	0.258404	0.203512	0.249396	-0.305999	0.278176	0.261066	0.158751
ACH-000914	3.62089	HT	HT	HT_HAEMATOPOIETIC_AND_LYMPHOID_TISSUE		907063	Male	ATCC	2	-4.29355		RPMI + 10% FBS	62.4	CVCL_1290	745	ascites		Lymphoma	B-cell, Non-Hodgkins	70	SIDM00661		lymphocyte	non_hodgkin_lymphoma	b_cell		0.262258	0.206403	0.203465	0.192474	0.226731	0.124034	0.347366	0.241352	0.200089	0.133477	0.193496	0.287226	0.185276	0.256197	-0.177753	0.299248	0.282125	0.157426
ACH-000858	3.93705	KNS-62	KNS62	KNS62_LUNG		753569	Male	ATCC	2	-4.60243	Adherent	AlphaMEM + 10% FBS	79.8	CVCL_1335	1369	central_nervous_system	Metastasis	Lung Cancer	Non-Small Cell Lung Cancer (NSCLC), Squamous Cell Carcinoma	49	SIDM00606		lung	NSCLC	NSCLC_squamous		0.231797	0.241212	0.22324	0.199642	0.255019	0.175952	0.480517	0.308407	0.21262	0.156728	0.20464	0.268174	0.219281	0.245957	-0.170948	0.238859	0.269723	0.17623
ACH-001421	2.88841	WERI-Rb-1	WERIRB1	WERIRB1_AUTONOMIC_GANGLIA		NA	Female	ATCC	2	-2.48758	Suspension	RPMI 1640 + 10% FBS	64.8	CVCL_1792	NA	eye	Primary	Eye Cancer	Retinoblastoma	1			eye	retinoblastoma			0.0833078	0.177031	0.180335	0.180975	0.221178	0.0995249	0.380914	0.190389	0.191475	0.129615	0.16165	0.281702	0.1843	0.179966	-0.375599	0.213795	0.271304	0.136543
ACH-000544	3.87136	OE21	OE21	OE21_OESOPHAGUS		1298359	Male	HPACC	2	-3.99328	Adherent	RPMI + 10% FBS	84.6	CVCL_2661	2152	oesophagus	Primary	Esophageal Cancer	Squamous Cell Carcinoma	74	SIDM00478		esophagus	esophagus_squamous			0.200596	0.264967	0.214261	0.189243	0.245409	0.167886	0.481501	0.302448	0.199749	0.152346	0.185855	0.280357	0.207161	0.23653	-0.208375	0.304886	0.276631	0.16991
ACH-000725	3.37923	HCC202	HCC202	HCC202_BREAST		1290906	Female	ATCC	2	-2.99694	Adherent	RPMI + 10% FBS	83.2	CVCL_2062	1552	breast	Primary	Breast Cancer	Breast Ductal Carcinoma	82	SIDM00870		breast	breast_ductal_carcinoma	ERneg_HER2pos	HER2_amp	0.269861	0.204175	0.201476	0.189859	0.227327	0.101047	0.386587	0.269374	0.199746	0.132498	0.205836	0.253045	0.183177	0.217169	-0.272855	0.21253	0.25659	0.141785
ACH-000566	3.76648	SW-1710	SW1710	SW1710_URINARY_TRACT		909749	Female	DSMZ	NA	NA			NA	CVCL_1721	2	urinary_tract	Primary	Bladder Cancer	Transitional Cell Carcinoma	84	SIDM00420		urinary_tract	bladder_carcinoma	bladder_transitional_cell		0.251642	0.262742	0.216354	0.210699	0.258848	0.126679	0.475186	0.226898	0.208063	0.151701	0.209911	0.268595	0.207627	0.248171	-0.223057	0.226665	0.262795	0.176965
ACH-000760	3.69189	LNZ308	LNZ308	LNZ308_CENTRAL_NERVOUS_SYSTEM		NA	Unknown	Academic lab	2	-5.05667	not found	not found	89.8	CVCL_0394	NA	central_nervous_system		Brain Cancer	Glioblastoma	NA	SIDM00682		central_nervous_system	glioma	glioblastoma		0.252515	0.257565	0.215646	0.212581	0.249665	0.14846	0.453662	0.209552	0.206016	0.14285	0.197719	0.288424	0.212027	0.226175	-0.275537	0.259628	0.273368	0.161573
ACH-001745	3.21122	RhJT	RHJT	RHJT_SOFT_TISSUE		NA	Unknown	Academic lab	3	-4.10122	Adherent	DMEM + 10% FBS	35.6	CVCL_VU81	NA	soft_tissue		Sarcoma	Rhabdomyosarcoma, alveolar	NA			soft_tissue	rhabdomyosarcoma	alveolar		0.15019	0.233609	0.195373	0.185885	0.229323	0.106246	0.333741	0.239834	0.190098	0.135092	0.150995	0.288966	0.187557	0.190663	-0.272361	0.240315	0.286482	0.139207
ACH-000787	3.81837	LXF-289	LXF289	LXF289_LUNG		753592	Male	DSMZ	3	-5.02264	Adherent	F12 + 10% FBS	82.2	CVCL_1394	1175	lung	Primary	Lung Cancer	Non-Small Cell Lung Cancer (NSCLC), Adenocarcinoma	63	SIDM00339		lung	NSCLC	NSCLC_adenocarcinoma		0.266527	0.231469	0.22173	0.216591	0.25965	0.194261	0.515953	0.234275	0.217074	0.152813	0.191595	0.264257	0.195679	0.252247	-0.289964	0.254298	0.260497	0.17942
ACH-000749	3.34855	DMS 273	DMS273	DMS273_LUNG		687985	Female	ECACC	NA	NA			NA	CVCL_1176	1862	pleural_effusion	Metastasis	Lung Cancer	Small Cell Lung Cancer (SCLC)	50	SIDM00522		lung	SCLC			0.188002	0.208272	0.194923	0.194845	0.231678	0.130567	0.432852	0.207188	0.196754	0.137664	0.177772	0.273455	0.196496	0.206808	-0.374697	0.33006	0.271125	0.144788
ACH-001328	3.77925	A-431	A431	A431_SKIN		910925	Female	ATCC	2	-4.26649	Adherent	DMEM + 10% FBS	86.5	CVCL_0037	97	skin	Primary	Skin Cancer	Squamous Cell Carcinoma	85	SIDM00995		skin	skin_squamous			0.22189	0.249151	0.219125	0.191263	0.248386	0.153288	0.461498	0.326657	0.202776	0.152918	0.19944	0.272	0.212164	0.240219	-0.236054	0.204673	0.277333	0.182525
ACH-001068	3.46545		FEPD	FEPD_HAEMATOPOIETIC_AND_LYMPHOID_TISSUE		NA	Female	Academic lab	NA	NA			NA	CVCL_H614	NA	haematopoietic_and_lymphoid_tissue		Lymphoma	T-cell	NA			lymphocyte	lymphoma_unspecified	t_cell		0.231088	0.134364	0.206336	0.189153	0.221879	0.100064	0.431884	0.246025	0.206704	0.137725	0.184462	0.264219	0.208127	0.24829	-0.262787	0.279545	0.276304	0.162066
ACH-000358	3.23742	NCI-H69	NCIH69	NCIH69_LUNG		688027	Male	ATCC	NA	NA			NA	CVCL_1579	1016	pleural_effusion	Metastasis	Lung Cancer	Small Cell Lung Cancer (SCLC)	55	SIDM01121		lung	SCLC			0.151678	0.238535	0.182936	0.188101	0.215096	0.134279	0.418491	0.245306	0.181816	0.125924	0.169312	0.288839	0.154503	0.206868	-0.347566	0.281685	0.267373	0.134245
ACH-001654	3.86632	SK-GT-4	SKGT4	SKGT4_OESOPHAGUS		1503365	Male	Sigma-Aldrich	2	-4.12647	Adherent	RPMI 1640 + 10% FBS + 2mM Glutamine	88.4	CVCL_2195	2164	oesophagus	Primary	Esophageal Cancer	Adenocarcinoma	NA	SIDM00483		esophagus	esophagus_adenocarcinoma			0.190294	0.246674	0.219173	0.202015	0.258165	0.164747	0.466151	0.308366	0.197738	0.158652	0.202381	0.278171	0.20666	0.243645	-0.1286	0.193719	0.276904	0.181469
ACH-001521	3.69751	HKA-1	HKA1	HKA1_SKIN		NA	Female	JCRB	1	-2.92594	Adherent	DMEM + 20% FBS	77.1	CVCL_2943	NA	skin	Primary	Skin Cancer	Squamous Cell Carcinoma	77			skin	skin_squamous	keratoacanthoma		0.200719	0.260198	0.216589	0.188661	0.249825	0.14745	0.484429	0.272198	0.19932	0.149831	0.186641	0.289171	0.207106	0.230684	-0.254471	0.21921	0.280066	0.169879
ACH-000209	3.77777	SNU-1079	SNU1079	SNU1079_BILIARY_TRACT		NA	Male	KCLB	2	-2.49771		RPMI + 10% heat inactivated FBS + 300mg/l L-glutamine + 25mM HEPES + 25mM Sodium bicarbonate	74.3	CVCL_5008	NA	biliary_tract		Bile Duct Cancer	Cholangiocarcinoma, intrahepatic	NA	SIDM00164		bile_duct	cholangiocarcinoma	intrahepatic		0.171449	0.270404	0.218025	0.211803	0.249662	0.123434	0.48454	0.232044	0.20809	0.151502	0.216797	0.260111	0.209192	0.248177	-0.187369	0.282718	0.255592	0.171598
ACH-001520	3.55031	HG-3	HG3	HG3_HAEMATOPOIETIC_AND_LYMPHOID_TISSUE		NA	Male	DSMZ	2	-3.18599	Mixed	RPMI 1640 + 10% FBS	84.9		NA	haematopoietic_and_lymphoid_tissue	Primary	Leukemia	B-cell, unspecified	70			blood	unspecified_leukemia	b_cell		0.255035	0.196798	0.209383	0.192737	0.217081	0.1058	0.408797	0.231923	0.20008	0.138574	0.192561	0.248561	0.200195	0.256394	-0.156693	0.218642	0.272105	0.162336
ACH-000213	3.8551	HUP-T4	HUPT4	HUPT4_PANCREAS		907286	Male	DSMZ	NA	NA			NA	CVCL_1300	618	ascites	Metastasis	Pancreatic Cancer	Ductal Adenocarcinoma, exocrine	60	SIDM00531		pancreas	exocrine	exocrine_adenocarcinoma		0.221155	0.212504	0.215598	0.200729	0.249956	0.151965	0.464213	0.368478	0.202953	0.150628	0.218714	0.269794	0.206691	0.245285	-0.194433	0.228932	0.271107	0.170827
ACH-001610	3.53547	NP 5	NP5	NP5_CENTRAL_NERVOUS_SYSTEM		NA	Male	JCRB	2	-2.1738	Adherent	DMEM + 10% FBS	73.6	CVCL_1R17	NA	central_nervous_system	Primary	Brain Cancer	Glioblastoma	27			central_nervous_system	glioma	glioblastoma		0.226854	0.247014	0.215721	0.209981	0.248948	0.149487	0.473231	0.245691	0.210085	0.150243	0.215817	0.264811	0.218353	0.2325	-0.371903	0.165285	0.262345	0.17101
ACH-001408	3.88423	UM-UC-14	UMUC14	UMUC14_URINARY_TRACT		NA	Male	Sigma-Aldrich	2	-4.46255	Adherent	EMEM (EBSS) + 10% FBS + 2 mM Glutamine + 1% Non Essential Amino Acids (NEAA)	70.5	CVCL_2747	NA	urinary_tract	Metastasis	Bladder Cancer	Transitional Cell Carcinoma	NA			urinary_tract	bladder_carcinoma	bladder_transitional_cell		0.24412	0.238947	0.226864	0.204844	0.267157	0.136254	0.482785	0.339908	0.212685	0.150458	0.214661	0.269766	0.223292	0.26471	-0.239927	0.173882	0.278317	0.195509
ACH-000991	3.92738	SNU-81	SNU81	SNU81_LARGE_INTESTINE		1660036	Male	KCLB	NA	NA			NA	CVCL_5098	697	Colon		Colon/Colorectal Cancer	Adenocarcinoma	53	SIDM00193		colorectal	colorectal_adenocarcinoma			0.242795	0.18007	0.217104	0.201882	0.242931	0.165984	0.486909	0.338425	0.21334	0.145431	0.210196	0.255398	0.205294	0.248494	-0.0904255	0.242886	0.251916	0.168747
ACH-001412	3.93172	UM-UC-10	UMUC10	UMUC10_URINARY_TRACT		NA	Unknown	Sigma-Aldrich	2	-4.29634	Adherent	EMEM (EBSS) + 10% FBS + 2 mM Glutamine + 1% Non Essential Amino Acids (NEAA)	91.5	CVCL_2744	NA	urinary_tract	Primary	Bladder Cancer	Transitional Cell Carcinoma	NA			urinary_tract	bladder_carcinoma	bladder_transitional_cell		0.326204	0.242485	0.210671	0.19801	0.252556	0.1213	0.495505	0.353502	0.200605	0.151356	0.195675	0.29131	0.210661	0.239902	-0.246423	0.23117	0.289338	0.167896
ACH-000331	3.73512	IST-MES2	ISTMES2	ISTMES2_PLEURA	IST-MES-2	NA	Male	ICLC	2	-4.14126	Adherent	DMEM + 10% FBS + 2mM L-glutamine + NEAA	63.8	CVCL_1312	NA	pleural_effusion		Lung Cancer	Mesothelioma	71			lung	mesothelioma			0.279214	0.212226	0.217617	0.209206	0.253181	0.154972	0.492667	0.26614	0.206046	0.149785	0.191259	0.286862	0.196726	0.251169	-0.305575	0.241757	0.265486	0.166388
ACH-001407	3.63374	UM-UC-13	UMUC13	UMUC13_URINARY_TRACT		NA	Male	Sigma-Aldrich	2	-4.67904	Adherent	EMEM (EBSS) + 10% FBS + 2 mM Glutamine + 1% Non Essential Amino Acids (NEAA)	84.7	CVCL_2746	NA	lymph_node	Metastasis	Bladder Cancer	Transitional Cell Carcinoma	NA			urinary_tract	bladder_carcinoma	bladder_transitional_cell		0.218875	0.217507	0.214537	0.197463	0.256858	0.167497	0.473545	0.243666	0.201021	0.150022	0.189585	0.294175	0.207769	0.246116	-0.308317	0.204236	0.284824	0.174362
ACH-000580	4.05104	C32	C32	C32_SKIN		906830	Male	ATCC	2	-3.44219	Adherent	EMEM + 10% FBS + 0.1mM NEAA	66.1	CVCL_1097	2242	skin	Primary	Skin Cancer	Melanoma, amelanotic	53	SIDM00890		skin	melanoma	amelanotic		0.229656	0.257327	0.21872	0.218042	0.258921	0.135042	0.456057	0.262797	0.206723	0.14968	0.213078	0.271029	0.200895	0.239577	0.0582978	0.230201	0.269497	0.175503
ACH-000594	3.42306	DMS 153	DMS153	DMS153_LUNG		NA	Male	ATCC	NA	NA			NA	CVCL_1175	NA	liver	Metastasis	Lung Cancer	Small Cell Lung Cancer (SCLC)	44			lung	SCLC			0.136887	0.239164	0.194011	0.192102	0.229265	0.166782	0.436483	0.325005	0.203801	0.131034	0.182949	0.291081	0.185732	0.220646	-0.382243	0.248704	0.271519	0.150138
ACH-000684	3.84182	KMRC-1	KMRC1	KMRC1_KIDNEY		1298168	Male	HSRRB	3	-1.97564		DMEM + 10% FBS	78.4	CVCL_2983	1514	kidney	Primary	Kidney Cancer	Renal Carcinoma, clear cell	NA	SIDM00611		kidney	renal_cell_carcinoma	clear_cell		0.236487	0.231106	0.223946	0.205012	0.267606	0.190516	0.445404	0.229713	0.203122	0.162593	0.214984	0.269785	0.226151	0.250687	-0.216839	0.238423	0.276252	0.186869
ACH-000742	3.94252		DM3	DM3_FIBROBLAST		NA	Male	DSMZ	NA	NA			NA	CVCL_2019	NA	fibroblast		Fibroblast	Lung	62			fibroblast	fibroblast_lung			0.225475	0.24242	0.226467	0.229115	0.256647	0.185805	0.474122	0.277125	0.212581	0.168004	0.234026	0.23071	0.216438	0.240734	-0.0803022	0.173433	0.239253	0.190468
ACH-000868	3.78561	HCC-1195	HCC1195	HCC1195_LUNG		NA	Male	KCLB	NA	NA			NA	CVCL_5127	NA	lung	Primary	Lung Cancer	Non-Small Cell Lung Cancer (NSCLC), Adenosquamous Carcinoma	47			lung	NSCLC	NSCLC_adenosquamous		0.235809	0.258004	0.208614	0.198615	0.245852	0.15907	0.45001	0.317175	0.207916	0.148039	0.208784	0.254419	0.215729	0.237412	-0.22937	0.257302	0.251345	0.160881
ACH-000732	3.98232	PE/CA-PJ41 (clone D2)	PECAPJ41CLONED2	PECAPJ41CLONED2_UPPER_AERODIGESTIVE_TRACT		NA	Female	ECACC	2	-2.72105	Adherent	IMDM + 10% FBS + Glutamax	86	CVCL_2680	NA	upper_aerodigestive_tract	Primary	Head and Neck Cancer	Squamous Cell Carcinoma, oral	67			upper_aerodigestive	upper_aerodigestive_squamous	oral		0.263442	0.246979	0.224923	0.208203	0.262475	0.170512	0.482349	0.314045	0.209986	0.161827	0.214391	0.276204	0.209568	0.272246	-0.235584	0.237681	0.268023	0.195051
ACH-000429	3.37523	A-704	A704	A704_KIDNEY		910920	Male	ATCC	NA	NA			NA	CVCL_1065	949	kidney	Primary	Kidney Cancer	Renal Cell Carcinoma	78	SIDM00849		kidney	renal_cell_carcinoma			0.306605	0.205419	0.195663	0.195642	0.240906	0.145328	0.389559	0.202209	0.193169	0.146095	0.175169	0.258933	0.195879	0.228725	-0.316291	0.208252	0.246821	0.157147
ACH-000310	3.08163	IMR-32	IMR32	IMR32_AUTONOMIC_GANGLIA		NA	Male	ATCC	3	-1.93559	Adherent	EMEM + 10% FBS	60.1	CVCL_0346	NA	abdomen	Metastasis	Neuroblastoma		1	SIDM00226		peripheral_nervous_system	neuroblastoma		MYCN_amp	0.13587	0.200014	0.177846	0.180556	0.222321	0.0705447	0.397401	0.202259	0.189488	0.12649	0.15371	0.288614	0.174178	0.187421	-0.30545	0.273115	0.271585	0.135664
ACH-000643	3.60834	HDQ-P1	HDQP1	HDQP1_BREAST		1290922	Female	DSMZ	NA	NA			NA	CVCL_2067	743	breast	Primary	Breast Cancer	Breast Ductal Carcinoma	50	SIDM01062		breast	breast_ductal_carcinoma	ERneg_HER2neg	basal_A	0.133967	0.252731	0.213316	0.199023	0.248983	0.150759	0.468002	0.362718	0.202971	0.153106	0.210415	0.262869	0.194803	0.233561	-0.306936	0.191432	0.261273	0.175346
ACH-000234	3.63808	Caki-2	CAKI2	CAKI2_KIDNEY		NA	Male	ATCC	2	-2.95329	Adherent	McCoy's 5A + 10% FBS	55.5	CVCL_0235	NA	kidney	Primary	Kidney Cancer	Renal Carcinoma, clear cell	69			kidney	renal_cell_carcinoma	clear_cell		0.1977	0.249038	0.210613	0.196741	0.255456	0.137175	0.491616	0.235796	0.206156	0.149571	0.196417	0.273673	0.204074	0.24242	-0.286254	0.242794	0.264392	0.170698
ACH-001498	3.59845	Farage	FARAGE	FARAGE_HAEMATOPOIETIC_AND_LYMPHOID_TISSUE		1297449	Female	ATCC	1	-3.68346	Suspension	RPMI 1640 + 10% FBS	60	CVCL_3302	1772	lymph_node	Metastasis	Lymphoma	B-cell, Non-Hodgkins	NA	SIDM00859		lymphocyte	non_hodgkin_lymphoma	b_cell		0.27932	0.209531	0.212431	0.198274	0.231988	0.109301	0.358684	0.310754	0.203911	0.138883	0.193595	0.279475	0.199782	0.262583	-0.350633	0.287005	0.295067	0.178497
ACH-000896	3.85682	647-V	647V	647V_URINARY_TRACT		906797	Male	DSMZ	2	-4.62435	Adherent	DMEM + 15% FBS + 2mM Glutamax	85.8	CVCL_1049	2061	urinary_tract	Primary	Bladder Cancer	Carcinoma	NA	SIDM00983		urinary_tract	bladder_carcinoma			0.236023	0.235504	0.217963	0.202949	0.256246	0.148027	0.482321	0.324813	0.204833	0.149826	0.215884	0.275963	0.210807	0.258262	-0.273651	0.259763	0.275262	0.176022
ACH-000203	3.10073	NH-6	NH6	NH6_AUTONOMIC_GANGLIA		NA	Female	HSRRB	0	-1.12927	Mixed adherent and suspension	RPMI + 10% FBS	45	CVCL_1606	NA	autonomic_ganglia	Metastasis	Neuroblastoma		0.75			peripheral_nervous_system	neuroblastoma		MYCN_amp	0.155173	0.198038	0.191058	0.199661	0.231041	0.0798726	0.397844	0.191425	0.198412	0.134695	0.181129	0.281954	0.180175	0.213865	-0.327438	0.16529	0.269767	0.158766
ACH-001607	4.03068	NOZ	NOZ	NOZ_LIVER		NA	Female	JCRB	2	-3.63305	Adherent	Williams'E medium + 10% FBS	95.7	CVCL_3079	NA	ascites	Metastasis	Gallbladder Cancer	Adenocarcinoma	48			bile_duct	gallbladder_adenocarcinoma			0.204459	0.244824	0.223115	0.203636	0.258814	0.202736	0.480977	0.258297	0.204977	0.153262	0.184519	0.278816	0.209735	0.238615	-0.0131296	0.242708	0.28444	0.169884
ACH-001441	3.42417	92-1	921	921_UVEA		NA	Female	Sigma-Aldrich	0	-0.123891	Adherent	RPMI 1640 +10% FBS + 2mM Glutamine	40	CVCL_8607	NA	uvea	Metastasis	Eye Cancer	Uveal Melanoma	76			eye	uveal_melanoma			0.175507	0.238021	0.195185	0.211312	0.23418	0.128791	0.426328	0.235658	0.203334	0.133187	0.225311	0.245567	0.193906	0.210411	-0.192906	0.153152	0.254159	0.153065
ACH-000112	4.19188	SIG-M5	SIGM5	SIGM5_HAEMATOPOIETIC_AND_LYMPHOID_TISSUE		909715	Male	DSMZ	0	-0.717793		IMDM + 10% FBS	31.3	CVCL_1694	656	bone_marrow		Leukemia	Acute Myelogenous Leukemia (AML), M5 (Eosinophilic/Monocytic)	63	SIDM00396		blood	AML	M5		0.257538	0.190807	0.213139	0.197726	0.234971	0.195484	0.385333	0.301335	0.215842	0.140137	0.216633	0.279817	0.206226	0.263412	0.147864	0.290462	0.294832	0.160324
ACH-000186	3.90245	NCI-H2444	NCIH2444	NCIH2444_LUNG		1298356	Male	ATCC	NA	NA			NA	CVCL_1552	1538	lung	Primary	Lung Cancer	Non-Small Cell Lung Cancer (NSCLC), unspecified	NA	SIDM00723		lung	NSCLC			0.248184	0.239735	0.225227	0.207105	0.262427	0.152524	0.485562	0.328557	0.213503	0.162644	0.201433	0.271238	0.211827	0.25741	-0.203047	0.183374	0.266658	0.188086
ACH-000677	3.73246	SW 1573	SW1573	SW1573_LUNG		724878	Female	ATCC	2	-3.51785	Adherent	L15 + 10% FBS	89.2	CVCL_1720	849	lung	Primary	Lung Cancer	Non-Small Cell Lung Cancer (NSCLC), Adenocarcinoma	44	SIDM01163		lung	NSCLC	NSCLC_adenocarcinoma		0.203893	0.244933	0.211883	0.205733	0.248739	0.167218	0.458895	0.265916	0.210648	0.150615	0.18578	0.288802	0.203809	0.236879	-0.200502	0.200663	0.285247	0.163315
ACH-000055	3.24081	D283 Med	D283MED	D283MED_CENTRAL_NERVOUS_SYSTEM	D283	906834	Male	ATCC	3	-3.77276	Adherent	EMEM + 10% FBS	69.3	CVCL_1155	1184	abdomen	Metastasis	Brain Cancer	Medulloblastoma	6	SIDM00888		central_nervous_system	medulloblastoma	med_group_3	MYC_exp	0.137903	0.221587	0.190362	0.195518	0.223811	0.0991478	0.405168	0.201738	0.199953	0.131019	0.157051	0.286894	0.185853	0.20941	-0.319318	0.29816	0.277064	0.139489
ACH-000485	3.86791	GSU	GSU	GSU_STOMACH		NA	Male	RIKEN	2	-3.37324		RPMI + 10% FBS	84.7	CVCL_8877	NA	ascites	Metastasis	Gastric Cancer	Adenocarcinoma	37			gastric	gastric_adenocarcinoma			0.251837	0.214035	0.209021	0.190055	0.235591	0.145782	0.467096	0.333138	0.205111	0.144705	0.211003	0.249099	0.199501	0.245744	-0.116014	0.25126	0.262694	0.168249
ACH-000672	3.59599	IA-LM	IALM	IALM_LUNG		910779	Male	RIKEN	0	-0.974955	Adherent	F12 + 10% FBS	67.9	CVCL_1302	1792	skin	Metastasis	Lung Cancer	Non-Small Cell Lung Cancer (NSCLC), Large Cell Carcinoma	68	SIDM00306		lung	NSCLC	NSCLC_large_cell		0.232658	0.250927	0.210936	0.204678	0.252111	0.144347	0.449962	0.225591	0.205214	0.145504	0.206189	0.261623	0.18758	0.24855	-0.315747	0.25612	0.263541	0.166205
ACH-000287	3.74579	NU-DUL-1	NUDUL1	NUDUL1_HAEMATOPOIETIC_AND_LYMPHOID_TISSUE		1330982	Male	DSMZ	0	-1.00689		RPMI + 15% FBS	84	CVCL_1877	95	central_nervous_system		Lymphoma	Diffuse Large B-cell Lymphoma (DLBCL)	43	SIDM00443		lymphocyte	non_hodgkin_lymphoma	DLBCL		0.30521	0.189204	0.200995	0.190257	0.22867	0.111537	0.439123	0.293144	0.205863	0.132159	0.196076	0.283911	0.183583	0.250423	-0.235208	0.32697	0.28547	0.158406
ACH-000784	3.70498	KYSE-70	KYSE70	KYSE70_OESOPHAGUS		753576	Male	DSMZ	2	-5.23066		RPMI + 10% FBS	86.4	CVCL_1356	2219	oesophagus	Primary	Esophageal Cancer	Squamous Cell Carcinoma	77	SIDM01024		esophagus	esophagus_squamous			0.204324	0.249657	0.211498	0.216175	0.239408	0.130848	0.462557	0.295722	0.214657	0.140432	0.218262	0.247728	0.196995	0.221648	-0.259109	0.304042	0.25181	0.158328
ACH-000530	3.29084	DMS 114	DMS114	DMS114_LUNG		687983	Male	ATCC	NA	NA			NA	CVCL_1174	1495	lung	Primary	Lung Cancer	Small Cell Lung Cancer (SCLC)	68	SIDM00865		lung	SCLC			0.207057	0.185201	0.194367	0.20621	0.226271	0.13056	0.399375	0.237603	0.202367	0.129917	0.201724	0.282598	0.177943	0.214135	-0.342733	0.233276	0.264982	0.139985
ACH-002024	3.26187	ECC4	ECC4	ECC4_LARGE_INTESTINE		NA	Male	RIKEN	2	-1.37931	Adherent	RPMI1640+10%FBS	55.2		NA	large_intestine	Primary	Colon/Colorectal Cancer	Adenocarcinoma	45	SIDM00069		colorectal	colorectal_adenocarcinoma			0.143062	0.161819	0.195552	0.185024	0.227162	0.161778	0.424402	0.285224	0.193246	0.137672	0.198071	0.253126	0.170125	0.210468	-0.363329	0.286184	0.24395	0.148332
ACH-000380	3.6294	KMS-12-BM	KMS12BM	KMS12BM_HAEMATOPOIETIC_AND_LYMPHOID_TISSUE		907281	Female	DSMZ	0	-0.19561	Suspension	RPMI + 20% FBS	97.2	CVCL_1334	2087	bone_marrow	Primary	Myeloma	Multiple Myeloma	64	SIDM01020		plasma_cell	multiple_myeloma			0.242435	0.188161	0.207303	0.193781	0.22412	0.115077	0.427218	0.233692	0.193675	0.131019	0.202522	0.279262	0.191791	0.244809	-0.182233	0.31243	0.286711	0.137627
ACH-001737	3.38673	HSB2	HSB2	HSB2_HAEMATOPOIETIC_AND_LYMPHOID_TISSUE		NA	Unknown	Academic lab	1	-1.62937	Adherent	RPMI + 10% FBS	67.1	CVCL_1859	NA	haematopoietic_and_lymphoid_tissue		Leukemia	Acute Lymphoblastic Leukemia (ALL), T-cell	11			blood	ALL	t_cell		0.235353	0.192655	0.212018	0.199158	0.231425	0.0959499	0.438853	0.189564	0.208769	0.133864	0.17457	0.276845	0.197376	0.252546	-0.365154	0.280958	0.280244	0.151739
ACH-001400	3.76221	SW 954	SW954	SW954_CERVIX		924247	Female	ATCC	1	-2.22511	Adherent	Leibovitz's L-15 + 10% FBS	84.5	CVCL_1732	1182	cervix	Primary	Cervical Cancer	Squamous Cell Carcinoma	86	SIDM01157		cervix	cervical_squamous			0.130915	0.25203	0.213642	0.187003	0.236749	0.159003	0.438831	0.290985	0.19862	0.15257	0.192637	0.250699	0.216393	0.234045	-0.0531416	0.213319	0.26708	0.180834
ACH-001054	3.03457	D458	D458	D458_CENTRAL_NERVOUS_SYSTEM		NA	Unknown	Academic lab	3	-3.70827	not found	not found	73.6	CVCL_1161	NA	central_nervous_system		Brain Cancer	Medulloblastoma	NA			central_nervous_system	medulloblastoma	med_group_3	MYC_amp	0.118993	0.214819	0.181801	0.183022	0.223227	0.120132	0.35612	0.201929	0.189302	0.128316	0.143511	0.279699	0.197677	0.178809	-0.374144	0.286651	0.269433	0.135271
ACH-000009	3.75174	C2BBe1	C2BBE1	C2BBE1_LARGE_INTESTINE		910700	Male	ATCC	3	-4.13549	Adherent	DMEM + 10% FBS + Glutamine + Insulin-Transferrin-Selenium	94.2	CVCL_1096	2104	Colon	Primary	Colon/Colorectal Cancer	Adenocarcinoma	72	SIDM01233		colorectal	colorectal_adenocarcinoma			0.173122	0.190111	0.210663	0.194032	0.247614	0.155067	0.488478	0.308693	0.198866	0.148467	0.210929	0.285224	0.201764	0.229014	-0.220433	0.289303	0.270952	0.169874
ACH-000491	3.5124	NCI-H716	NCIH716	NCIH716_LARGE_INTESTINE		908458	Male	ATCC	3	-2.70809	Adherent	RPMI + 10% FBS	92	CVCL_1581	649	ascites	Metastasis	Colon/Colorectal Cancer	Adenocarcinoma	33	SIDM00779		colorectal	colorectal_adenocarcinoma			0.239925	0.18505	0.201217	0.192762	0.235703	0.132172	0.446263	0.219086	0.196738	0.141035	0.186068	0.281184	0.174991	0.215002	-0.231364	0.288193	0.262303	0.146069
ACH-001703	3.38805	VAL	VAL	VAL_HAEMATOPOIETIC_AND_LYMPHOID_TISSUE		1331048	Female	DSMZ	NA	NA			NA	CVCL_1819	2221	bone_marrow	Metastasis	Lymphoma	Diffuse Large B-cell Lymphoma (DLBCL)	50	SIDM00416		lymphocyte	non_hodgkin_lymphoma	DLBCL		0.23583	0.223158	0.196962	0.194238	0.206713	0.0983539	0.362323	0.228812	0.192131	0.132155	0.194449	0.239898	0.177347	0.240576	-0.191526	0.24749	0.261046	0.148091
ACH-000002	3.96204	HL-60	HL60	HL60_HAEMATOPOIETIC_AND_LYMPHOID_TISSUE		905938	Female	ATCC	NA	NA			NA	CVCL_0002	55	haematopoietic_and_lymphoid_tissue	Primary	Leukemia	Acute Myelogenous Leukemia (AML), M3 (Promyelocytic)	35	SIDM00829		blood	AML	M3		0.225534	0.204207	0.196429	0.18324	0.224974	0.14814	0.352657	0.246209	0.204057	0.137864	0.20954	0.265131	0.195983	0.236592	0.218882	0.291374	0.27807	0.143161
ACH-001568	3.52612	MM386	MM386	MM386_SKIN		NA	Male	Sigma-Aldrich	2	-4.6377	Adherent	RPMI 1640 + 10% FBS (with 2 mM L-Glutamine + 25 mM HEPES)	89.5	CVCL_2607	NA	lymph_node	Metastasis	Skin Cancer	Melanoma	NA			skin	melanoma			0.129234	0.195728	0.198633	0.204871	0.229754	0.138239	0.401245	0.236806	0.200728	0.143087	0.221819	0.245226	0.188561	0.20834	-0.0498093	0.241538	0.244862	0.147259
ACH-000993	4.01837	JHUEM-7	JHUEM7	JHUEM7_ENDOMETRIUM		NA	Female	RIKEN	2	-3.70886		DMEM:F12 (1:1) + 10% FBS + NEAA	69.8	CVCL_4658	NA	endometrium	Primary	Endometrial/Uterine Cancer	Endometrial Adenocarcinoma	58			uterus	endometrial_adenocarcinoma			0.250058	0.21738	0.218848	0.210169	0.259436	0.170178	0.508006	0.268329	0.205521	0.147616	0.216475	0.275289	0.21599	0.254206	-0.103033	0.250744	0.271387	0.18177
ACH-001578	3.19258	NCCIT	NCCIT	NCCIT_TESTIS		908441	Male	ATCC	NA	NA			NA	CVCL_1451	1098	lung	Primary	Embryonal Cancer	Carcinoma	NA	SIDM00655		embryo	embryo_carcinoma			0.0972385	0.190253	0.191247	0.204196	0.228913	0.152699	0.441577	0.263287	0.200832	0.132362	0.193776	0.270786	0.170004	0.196317	-0.413292	0.259564	0.266597	0.146224
ACH-000877	3.60159	EB1	EB1	EB1_HAEMATOPOIETIC_AND_LYMPHOID_TISSUE		NA	Female	ATCC	NA	NA			NA	CVCL_2027	NA	bone	Primary	Lymphoma	B-cell, Non-Hodgkins, Burkitts	9	SIDM00862		lymphocyte	non_hodgkin_lymphoma	b_cell_burkitt		0.28395	0.18408	0.211138	0.197737	0.228381	0.114442	0.410244	0.295778	0.205202	0.140349	0.201127	0.26301	0.176129	0.26584	-0.213603	0.185929	0.280147	0.171707
ACH-000711	3.80362	JIMT-1	JIMT1	JIMT1_BREAST		1298157	Female	DSMZ	3	-6.46142		RPMI + 10% FBS	95.5	CVCL_2077	479	pleural_effusion	Metastasis	Breast Cancer	Breast Ductal Carcinoma	62	SIDM01037		breast	breast_ductal_carcinoma	ERneg_HER2pos	basal_A	0.263158	0.272751	0.214071	0.203026	0.247259	0.125038	0.465118	0.307361	0.200392	0.154193	0.200858	0.266925	0.200383	0.243146	-0.261299	0.265853	0.271985	0.163404
ACH-001515	3.80527	HCS-2	HCS2	HCS2_CERVIX		NA	Female	JCRB	2	-3.92244	Adherent	EMEM + 15% FBS	97		NA	cervix	Metastasis	Cervical Cancer	Squamous Cell Carcinoma	42			cervix	cervical_squamous			0.209404	0.23693	0.22276	0.200687	0.251051	0.18002	0.484174	0.326898	0.203424	0.150469	0.202168	0.282482	0.233396	0.238911	-0.335968	0.254789	0.284542	0.17913
ACH-000702	3.54218	L-1236	L1236	L1236_HAEMATOPOIETIC_AND_LYMPHOID_TISSUE		1330935	Male	DSMZ	2	-4.46101	Mixed adherent and suspension	RPMI + 10% FBS	93.3	CVCL_2096	408	haematopoietic_and_lymphoid_tissue		Lymphoma	B-cell, Hodgkins	34	SIDM00313		lymphocyte	hodgkin_lymphoma			0.276772	0.191507	0.209099	0.20672	0.228072	0.130105	0.386319	0.240236	0.209275	0.13927	0.207238	0.267796	0.19874	0.256598	-0.328682	0.285262	0.267644	0.170208
ACH-001020	3.48457	BT-16	BT16	BT16_SOFT_TISSUE		NA	Male	Academic lab	2	-2.03164	not found	not found	47.7	CVCL_M156	NA	soft_tissue		Rhabdoid	Atypical Teratoid Rhabdoid Tumor (ATRT)	2			soft_tissue	ATRT			0.170371	0.179642	0.208852	0.186324	0.229604	0.151852	0.421584	0.253992	0.197443	0.140767	0.203841	0.277335	0.203867	0.214414	-0.274005	0.290592	0.283127	0.144972
ACH-000600	3.72277	SLR 26	SLR26	SLR26_KIDNEY		NA	Unknown	Academic lab	2	-3.36963	not found	not found	83.4	CVCL_V612	NA	kidney	Primary	Kidney Cancer	Renal Cell Carcinoma	NA			kidney	renal_cell_carcinoma			0.192655	0.270072	0.214952	0.21182	0.255784	0.141903	0.440532	0.231642	0.206807	0.150733	0.203259	0.270128	0.202196	0.247241	-0.219061	0.256457	0.270229	0.175423
ACH-000354	3.64641	Capan-1	CAPAN1	CAPAN1_PANCREAS		753624	Male	ATCC	NA	NA			NA	CVCL_0237	641	liver	Metastasis	Pancreatic Cancer	Ductal Adenocarcinoma, exocrine	40	SIDM00934		pancreas	exocrine	exocrine_adenocarcinoma		0.199135	0.217388	0.214032	0.189979	0.245106	0.168121	0.471483	0.333843	0.194754	0.149421	0.192801	0.264239	0.200459	0.249297	-0.268755	0.185692	0.265464	0.173949
ACH-000012	3.92428	HCC827	HCC827	HCC827_LUNG		1240146	Female	ATCC	3	-4.243	Adherent	RPMI + 10% FBS	87.3	CVCL_2063	354	lung	Primary	Lung Cancer	Non-Small Cell Lung Cancer (NSCLC), Adenocarcinoma	39	SIDM01067		lung	NSCLC	NSCLC_adenocarcinoma		0.222802	0.26034	0.218535	0.200317	0.262805	0.157558	0.48892	0.314258	0.205173	0.149713	0.206105	0.28253	0.200593	0.257579	-0.256691	0.305001	0.269476	0.179267
ACH-000689	3.64874	RH-18	RH18	RH18_SOFT_TISSUE		971774	Female	DSMZ	NA	NA			NA	CVCL_1659	861	soft_tissue		Sarcoma	Rhabdomyosarcoma	2	SIDM00454		soft_tissue	rhabdomyosarcoma			0.194242	0.242995	0.220956	0.218819	0.254765	0.129424	0.463078	0.243147	0.207571	0.155546	0.210213	0.235929	0.201957	0.237918	-0.206526	0.204179	0.249704	0.184825
ACH-000459	3.91005	TUHR10TKB	TUHR10TKB	TUHR10TKB_KIDNEY		NA	Male	RIKEN	2	-1.60912		RPMI + 10% FBS	45.2	CVCL_5952	NA	kidney	Primary	Kidney Cancer	Renal Cell Carcinoma	69			kidney	renal_cell_carcinoma			0.368505	0.236702	0.224235	0.215358	0.262847	0.174675	0.476722	0.211431	0.207464	0.156285	0.203968	0.273286	0.217224	0.271282	-0.26242	0.217399	0.276732	0.178348
ACH-001413	3.74497	UM-UC-11	UMUC11	UMUC11_URINARY_TRACT		NA	Male	Sigma-Aldrich	2	-3.04918	Adherent	EMEM (EBSS) + 10% FBS + 2 mM Glutamine + 1% Non Essential Amino Acids (NEAA)	81.9	CVCL_2745	NA	urinary_tract	Primary	Bladder Cancer	Transitional Cell Carcinoma	NA			urinary_tract	bladder_carcinoma	bladder_transitional_cell		0.209696	0.234213	0.217007	0.213141	0.266277	0.149221	0.48417	0.263325	0.207118	0.154587	0.194472	0.291867	0.20067	0.238304	-0.293308	0.247984	0.28743	0.1788
ACH-000686	3.97377	SNU-878	SNU878	SNU878_LIVER		NA	Female	KCLB	NA	NA			NA	CVCL_5102	NA	liver	Primary	Liver Cancer	Hepatocellular Carcinoma	54			liver	hepatocellular_carcinoma			0.220362	0.243843	0.231203	0.216097	0.256664	0.163492	0.485122	0.318143	0.215327	0.160068	0.222352	0.270993	0.234973	0.242575	-0.230195	0.270056	0.265557	0.187133
ACH-000342	3.83806	CL-14	CL14	CL14_LARGE_INTESTINE		NA	Male	DSMZ	NA	NA			NA	CVCL_1979	NA	large_intestine		Colon/Colorectal Cancer	Adenocarcinoma	NA			colorectal	colorectal_adenocarcinoma			0.190766	0.186041	0.216184	0.200416	0.246346	0.198925	0.473388	0.336956	0.214236	0.1509	0.22025	0.259783	0.205566	0.240338	-0.205679	0.266986	0.260583	0.176073
ACH-000208	3.77682	U-178	U178	U178_CENTRAL_NERVOUS_SYSTEM		NA	Male	Academic lab	0	-1.76095	not found	not found	48.3	CVCL_A758	NA	central_nervous_system		Brain Cancer	Glioblastoma	56			central_nervous_system	glioma	glioblastoma		0.223343	0.24093	0.209598	0.211603	0.255492	0.140871	0.451431	0.241942	0.205888	0.152396	0.218556	0.272467	0.198921	0.239436	-0.0958876	0.165562	0.263281	0.180986
ACH-000360	3.56743	NCI-H508	NCIH508	NCIH508_LARGE_INTESTINE		908442	Male	ATCC	0	-0.325872		RPMI + 10% FBS	NA	CVCL_1564	35	abdomen	Metastasis	Colon/Colorectal Cancer	Caecum Adenocarcinoma	55	SIDM00777		colorectal	caecum_adenocarcinoma			0.206274	0.220371	0.199501	0.187231	0.228876	0.157806	0.442578	0.347996	0.202902	0.140779	0.208829	0.235914	0.20111	0.235939	-0.248627	0.202117	0.234799	0.163034
ACH-000249	3.84856	CL-11	CL11	CL11_LARGE_INTESTINE		1290769	Male	DSMZ	1	-1.36998	Adherent	DMEM:F12 (1:1) + 20% FBS	75.2	CVCL_1978	1153	Colon	Primary	Colon/Colorectal Cancer	Adenocarcinoma	NA	SIDM00944		colorectal	colorectal_adenocarcinoma			0.232713	0.200566	0.217698	0.198423	0.245078	0.175699	0.451784	0.301237	0.203972	0.151274	0.208976	0.273218	0.209645	0.243584	-0.175326	0.274879	0.268242	0.166897
ACH-001368	3.51522	OAC-M5.1	OACM51	OACM51_OESOPHAGUS		1503363	Female	DSMZ	2	-4.95773	Suspension	RPMI 1640 + 20% FBS	79.8	CVCL_1842	752	lymph_node	Metastasis	Esophageal Cancer	Adenocarcinoma	47	SIDM00444		esophagus	esophagus_adenocarcinoma			0.19485	0.196146	0.201157	0.198365	0.242564	0.14182	0.39589	0.25899	0.19934	0.14028	0.201493	0.287974	0.198921	0.21561	-0.275178	0.292248	0.275582	0.149173
ACH-000231	3.85085	KALS-1	KALS1	KALS1_CENTRAL_NERVOUS_SYSTEM		907271	Female	HSRRB	2	-5.57263		RPMI + 5% FBS	92.8	CVCL_1323	1936	central_nervous_system	Primary	Brain Cancer	Glioblastoma	NA	SIDM00613		central_nervous_system	glioma	glioblastoma		0.315985	0.259168	0.218678	0.213879	0.263994	0.143215	0.485543	0.248357	0.205533	0.153205	0.203632	0.28368	0.191591	0.244871	-0.263151	0.238142	0.267217	0.177313
ACH-000945	3.74426	NCI-H650	NCIH650	NCIH650_LUNG		722066	Male	ATCC	NA	NA			NA	CVCL_1575	1539	lung	Metastasis	Lung Cancer	Non-Small Cell Lung Cancer (NSCLC), Adenocarcinoma	NA	SIDM01124		lung	NSCLC	NSCLC_adenocarcinoma		0.230497	0.217393	0.215633	0.20626	0.244531	0.177598	0.436878	0.256588	0.200654	0.147398	0.19475	0.261567	0.184206	0.259224	-0.132586	0.215712	0.260047	0.167913
ACH-000662	3.94321	COR-L23	CORL23	CORL23_LUNG	COR-L23/CPR	687780	Male	ECACC	1	-2.21644	Adherent	RPMI + 10% FBS + 2mM Glutamine	65.1	CVCL_1139	1313	pleural_effusion	Metastasis	Lung Cancer	Non-Small Cell Lung Cancer (NSCLC), Large Cell Carcinoma	62	SIDM00512		lung	NSCLC	NSCLC_large_cell		0.287956	0.229177	0.207962	0.186997	0.243111	0.146253	0.439394	0.294191	0.198041	0.150995	0.191456	0.263806	0.201939	0.23514	-0.038061	0.263723	0.276253	0.16488
ACH-002458	3.81328	HT144 SKIN FV1	HT144SKINFV1	HT144_SKIN_FV1_RESISTANT	HT144_Dab	NA	Male	Academic lab	2	-3.33464	Adherent	RPMI 1640 + 10% FBS + PenStrepGlut	74.2		NA	skin		Skin Cancer	Melanoma	29		Drug resistance: Dabrafenib	skin	melanoma			0.196492	0.230475	0.212954	0.209147	0.256601	0.125852	0.474395	0.250118	0.206698	0.155295	0.213559	0.254969	0.200372	0.228782	-0.0152678	0.172948	0.254576	0.185318
ACH-001378	3.76572	PACADD-159	PACADD159	PACADD159_PANCREAS		NA	Male	DSMZ	0	-0.352913	Adherent	DMEM:Keratinocyte SFM (1:1)+20%FBS	40.9	CVCL_M465	NA	pancreas	Primary	Pancreatic Cancer	Ductal Adenocarcinoma, exocrine	78			pancreas	exocrine	exocrine_adenocarcinoma		0.215606	0.217028	0.203934	0.178362	0.231685	0.177867	0.43473	0.258773	0.187974	0.152432	0.197968	0.24586	0.201215	0.236372	-0.0399971	0.25164	0.254137	0.160134
ACH-001029	3.11974	CHLA-10	CHLA10	CHLA10_BONE		NA	Female	Children&#39;s Oncology Group	2	-5.47468	not found	not found	81.9	CVCL_6583	NA	lymph_node		Bone Cancer	Ewings Sarcoma	14			bone	Ewing_sarcoma		EWS_FLI	0.134807	0.219022	0.19161	0.198613	0.225002	0.0996692	0.379433	0.203942	0.201018	0.129287	0.173545	0.27815	0.182564	0.212745	-0.373081	0.258508	0.264168	0.140739
ACH-000248	3.55323	AU565	AU565	AU565_BREAST		910704	Female	ATCC	2	-2.85514	Adherent	DMEM + 10% FBS	63.8	CVCL_1074	726	pleural_effusion	Metastasis	Breast Cancer	Adenocarcinoma	43	SIDM00898		breast	breast_adenocarcinoma	ERneg_HER2pos	HER2_amp	0.195617	0.175111	0.204236	0.195592	0.230863	0.17631	0.447454	0.269012	0.207244	0.13831	0.213894	0.260779	0.221701	0.230921	-0.248428	0.221245	0.255463	0.157909
ACH-000943	3.38933	RKO	RKO	RKO_LARGE_INTESTINE		909698	Unknown	ATCC	3	-4.99166	Adherent	MEM + 10% FBS	49.1	CVCL_0504	607	Colon	Primary	Colon/Colorectal Cancer	Adenocarcinoma	NA	SIDM01090		colorectal	colorectal_adenocarcinoma		MSI	0.231687	0.233472	0.199066	0.186462	0.235164	0.154543	0.347603	0.236144	0.185765	0.136294	0.173034	0.277294	0.188747	0.233683	-0.287745	0.247961	0.269631	0.140528
ACH-000751	3.71423	OCI-M1	OCIM1	OCIM1_HAEMATOPOIETIC_AND_LYMPHOID_TISSUE		1330985	Unknown	DSMZ	0	-0.704425		IMDM + 10% FBS	NA	CVCL_2149	1679	haematopoietic_and_lymphoid_tissue		Leukemia	Acute Myelogenous Leukemia (AML), M6 (Erythroleukemia)	62	SIDM00458		blood	AML	M6		0.229951	0.17158	0.21143	0.211404	0.233512	0.129023	0.465418	0.258605	0.217237	0.135173	0.226558	0.272254	0.223985	0.238381	-0.217922	0.277514	0.267092	0.16303
ACH-001016	3.8158	Becker	BECKER	BECKER_CENTRAL_NERVOUS_SYSTEM		906746	Male	HSRRB	NA	NA			NA	CVCL_1093	2090	central_nervous_system		Brain Cancer	Glioma	57	SIDM00490		central_nervous_system	glioma			0.21664	0.255463	0.21839	0.223185	0.265126	0.175934	0.428311	0.23707	0.205206	0.149831	0.187752	0.275206	0.191509	0.231422	-0.142746	0.257404	0.264995	0.175101
ACH-000282	3.77358	NCI-H1755	NCIH1755	NCIH1755_LUNG		908475	Female	ATCC	NA	NA			NA	CVCL_1492	1240	liver	Metastasis	Lung Cancer	Non-Small Cell Lung Cancer (NSCLC), Adenocarcinoma	65	SIDM00738		lung	NSCLC	NSCLC_adenocarcinoma		0.264619	0.271447	0.216314	0.204254	0.257816	0.164762	0.482835	0.250441	0.208218	0.151862	0.194395	0.28796	0.210245	0.239649	-0.349114	0.273562	0.272862	0.17145
ACH-000261	3.88596	RERF-LC-AI	RERFLCAI	RERFLCAI_LUNG		NA	Unknown	RIKEN	2	-5.37082	Adherent	EMEM + 10% FBS	94.1	CVCL_4402	NA	pleural_effusion	Metastasis	Lung Cancer	Non-Small Cell Lung Cancer (NSCLC), Squamous Cell Carcinoma	NA	SIDM00307		lung	NSCLC	NSCLC_squamous		0.252971	0.224117	0.216371	0.208576	0.255629	0.163838	0.493245	0.273654	0.207293	0.152824	0.202711	0.291832	0.192457	0.244061	-0.215146	0.265859	0.282418	0.173254
ACH-000164	3.8504	PANC-1	PANC1	PANC1_PANCREAS		NA	Male	ATCC	2	-4.71034	Adherent	DMEM + 10% FBS	96.4	CVCL_0480	NA	pancreas	Primary	Pancreatic Cancer	Ductal Adenocarcinoma, exocrine	NA	SIDM00610		pancreas	exocrine	exocrine_adenocarcinoma		0.231769	0.245845	0.213237	0.206629	0.2464	0.153185	0.477246	0.294101	0.202869	0.145941	0.198763	0.284256	0.195262	0.248046	-0.243881	0.326882	0.272868	0.150983
ACH-001793	3.82722	LPS27	LPS27	LPS27_SOFT_TISSUE		NA	Unknown	Academic lab	2	-4.00619	Adherent	DMEM:F12 + 10% FBS + 1% Glutamax + 1% PenStrep	48.3		NA	soft_tissue		Liposarcoma		NA			soft_tissue	liposarcoma			0.233988	0.237718	0.231799	0.221447	0.267289	0.166365	0.473918	0.254488	0.211391	0.165428	0.226089	0.260499	0.207109	0.268099	-0.231411	0.158986	0.269575	0.204439
ACH-000262	3.75451	UOK101	UOK101	UOK101_KIDNEY		NA	Female	Academic lab	2	-2.68157	not found	not found	61.3	CVCL_B076	NA	kidney		Kidney Cancer	Renal Cell Carcinoma	NA			kidney	renal_cell_carcinoma			0.223782	0.271309	0.217867	0.216411	0.264315	0.13721	0.457926	0.236584	0.20727	0.150746	0.212182	0.275177	0.204106	0.255704	-0.279958	0.258522	0.276242	0.169114
ACH-000158	3.77429	OCI-LY3	OCILY3	OCILY3_HAEMATOPOIETIC_AND_LYMPHOID_TISSUE		NA	Male	Academic lab	NA	NA			NA	CVCL_8800	NA	bone_marrow	Primary	Lymphoma	Diffuse Large B-cell Lymphoma (DLBCL)	NA			lymphocyte	non_hodgkin_lymphoma	DLBCL		0.308282	0.237579	0.202833	0.18948	0.231452	0.0968448	0.402797	0.281369	0.197401	0.135342	0.193643	0.280873	0.188081	0.259734	-0.216721	0.322143	0.292367	0.170787
ACH-000773	3.49583	Ki-JK	KIJK	KIJK_HAEMATOPOIETIC_AND_LYMPHOID_TISSUE		NA	Male	HSRRB	3	-3.49207		RPMI + 20% FBS	83.2	CVCL_2093	NA	pleural_effusion		Lymphoma	T-cell, Non-Hodgkins, Anaplastic Large Cell (ALCL)	15			lymphocyte	non_hodgkin_lymphoma	t_cell_ALCL		0.266254	0.164412	0.212647	0.196078	0.231446	0.128712	0.354017	0.23482	0.197745	0.14168	0.179339	0.2826	0.202011	0.254731	-0.292225	0.286523	0.291389	0.163655
ACH-000722	3.82761	SNU-C1	SNUC1	SNUC1_LARGE_INTESTINE		910905	Male	ATCC	NA	NA			NA	CVCL_1708	1066	abdomen	Metastasis	Colon/Colorectal Cancer	Adenocarcinoma	71	SIDM01197		colorectal	colorectal_adenocarcinoma			0.271448	0.221798	0.203658	0.178229	0.232372	0.148082	0.449173	0.340714	0.201578	0.142753	0.20657	0.263765	0.19177	0.238057	-0.186235	0.3066	0.264121	0.153157
ACH-000857	4.16451	CAL-85-1	CAL851	CAL851_BREAST		910852	Female	DSMZ	NA	NA			NA	CVCL_1114	113	breast	Primary	Breast Cancer	Carcinoma	35	SIDM00928		breast	breast_carcinoma	ERneg_HER2neg	basal_A	0.316532	0.247214	0.22599	0.196991	0.257606	0.167345	0.489571	0.33826	0.206708	0.156614	0.2171	0.270858	0.216246	0.247948	-0.112721	0.269533	0.267605	0.185107
ACH-001129	3.98402	MONO-MAC-1	MONOMAC1	MONOMAC1_HAEMATOPOIETIC_AND_LYMPHOID_TISSUE		NA	Male	DSMZ	2	-1.69084		RPMI + 10% FBS + 2mM Glutamine + 1mM Sodium pyruvate + 0.1mM NEAA	46.6	CVCL_1425	NA	haematopoietic_and_lymphoid_tissue	Primary	Leukemia	Acute Myelogenous Leukemia (AML)	64	SIDM01022		blood	AML			0.228737	0.17482	0.204332	0.198905	0.22953	0.157669	0.403976	0.296901	0.216658	0.139271	0.249312	0.267127	0.196367	0.253859	0.0859667	0.24057	0.279542	0.160482
ACH-001619	3.88029	OCUG-1	OCUG1	OCUG1_BILIARY_TRACT		NA	Male	JCRB	2	-2.38681	Adherent	DMEM + 10% FBS + 0.5mM pyruvate, 2mM glutamine	79.1		NA	ascites	Metastasis	Gallbladder Cancer	Adenocarcinoma	43			bile_duct	gallbladder_adenocarcinoma			0.244817	0.24241	0.214515	0.201646	0.248236	0.155639	0.472891	0.215489	0.21118	0.156628	0.213864	0.252555	0.216918	0.236929	-0.0808739	0.247167	0.259234	0.17105
ACH-000184	3.85889	Hs 343.T	HS343T	HS343T_FIBROBLAST		NA	Female	ATCC	NA	NA			NA	CVCL_0726	NA	fibroblast		Fibroblast	Breast	47			fibroblast	fibroblast_breast			0.219977	0.235315	0.225028	0.217359	0.264777	0.163901	0.484957	0.229899	0.212455	0.166206	0.217922	0.267483	0.204294	0.235708	-0.127945	0.187175	0.265281	0.189098
ACH-000329	3.86697	CCF-STTG1	CCFSTTG1	CCFSTTG1_CENTRAL_NERVOUS_SYSTEM		906823	Female	ATCC	2	-4.12358	Adherent	RPMI + 10% FBS	81.5	CVCL_1118	876	central_nervous_system	Primary	Brain Cancer	Astrocytoma	68	SIDM00131		central_nervous_system	glioma	astrocytoma		0.31817	0.251654	0.221464	0.20904	0.257346	0.159646	0.468915	0.20819	0.210858	0.157475	0.197291	0.285432	0.21332	0.247406	-0.225313	0.226838	0.281355	0.177887
ACH-001569	3.57285	MM415	MM415	MM415_SKIN		NA	Male	Sigma-Aldrich	NA	NA			NA	CVCL_2608	NA	lymph_node	Metastasis	Skin Cancer	Melanoma	NA			skin	melanoma			0.127871	0.234516	0.206506	0.211472	0.244916	0.159891	0.400194	0.24077	0.20378	0.152462	0.21981	0.247058	0.194943	0.213617	-0.0892869	0.178363	0.246981	0.178986
ACH-000814	4.01739	Hs 939.T	HS939T	HS939T_SKIN		1298144	Female	ATCC	2	-2.3991	Adherent	DMEM + 10% FBS	61.9	CVCL_1036	1261	skin		Skin Cancer	Melanoma	24	SIDM00663		skin	melanoma			0.22906	0.246936	0.216936	0.210493	0.257333	0.157447	0.466833	0.221338	0.205922	0.156484	0.231258	0.272787	0.201536	0.238917	0.0219958	0.239874	0.264996	0.177243
NA.2	NA	NA	NA	NA	NA	NA	NA	NA	NA	NA	NA	NA	NA	NA	NA	NA	NA	NA	NA	NA	NA	NA	NA	NA	NA	NA	NA	NA	NA	NA	NA	NA	NA	NA	NA	NA	NA	NA	NA	NA	NA	NA	NA	NA
ACH-000197	3.45263	TALL-1	TALL1	TALL1_HAEMATOPOIETIC_AND_LYMPHOID_TISSUE		909762	Male	DSMZ	NA	NA			NA	CVCL_1736	2218	bone_marrow	Primary	Leukemia	Acute Lymphoblastic Leukemia (ALL), T-cell	28	SIDM00370		blood	ALL	t_cell		0.259451	0.21576	0.192269	0.189215	0.237161	0.0806113	0.397149	0.189186	0.206689	0.133795	0.169503	0.299868	0.191278	0.228159	-0.185225	0.199089	0.289084	0.159585
ACH-000545	3.89218	VM-CUB1	VMCUB1	VMCUB1_URINARY_TRACT		909780	Male	DSMZ	2	-3.97798	Adherent	DMEM + 10% FBS	67.2	CVCL_1786	276	urinary_tract	Primary	Bladder Cancer	Transitional Cell Carcinoma	NA	SIDM00414		urinary_tract	bladder_carcinoma	bladder_transitional_cell		0.256012	0.234872	0.213258	0.196483	0.250113	0.152581	0.488836	0.286139	0.203692	0.150182	0.215028	0.273707	0.206008	0.247737	-0.11447	0.177197	0.263861	0.190943
ACH-000949	3.92764	TGBC11TKB	TGBC11TKB	TGBC11TKB_STOMACH		909770	Female	RIKEN	0	0.00884175	Suspension	DMEM + 5% FBS	72	CVCL_1768	1917	lymph_node	Metastasis	Gastric Cancer	Adenocarcinoma	NA	SIDM00251		gastric	gastric_adenocarcinoma			0.212551	0.207822	0.218082	0.199901	0.248296	0.169028	0.446778	0.302533	0.211645	0.146196	0.213189	0.26535	0.204733	0.252403	-0.101711	0.293527	0.268057	0.169259
ACH-000124	3.54373	OCI-LY-19	OCILY19	OCILY19_HAEMATOPOIETIC_AND_LYMPHOID_TISSUE		1330984	Female	DSMZ	0	-0.185251	Suspension		99	CVCL_1878	1972	bone_marrow	Primary	Lymphoma	Diffuse Large B-cell Lymphoma (DLBCL)	27	SIDM00460		lymphocyte	non_hodgkin_lymphoma	DLBCL		0.29088	0.196625	0.207809	0.199787	0.236243	0.0999107	0.418488	0.205352	0.208325	0.133969	0.196623	0.276025	0.189276	0.251328	-0.262072	0.236283	0.292295	0.166588
ACH-000560	3.32971	ECC10	ECC10	ECC10_STOMACH		906848	Male	RIKEN	NA	NA			NA	CVCL_1188	799	liver		Gastric Cancer	Small Cell Carcinoma	NA	SIDM00280		gastric	gastric_small_cell			0.194804	0.276963	0.192024	0.191109	0.218794	0.134481	0.426957	0.219554	0.196834	0.12968	0.175353	0.273772	0.166632	0.210044	-0.294046	0.214242	0.260991	0.141526
ACH-000897	3.82382	FTC-238	FTC238	FTC238_THYROID		NA	Male	ECACC	NA	NA			NA	CVCL_2447	NA	lung	Metastasis	Thyroid Cancer	Carcinoma, follicular	42	SIDM00228		thyroid	thyroid_carcinoma	follicular		0.310732	0.261699	0.213996	0.209032	0.256582	0.1554	0.473328	0.23556	0.197961	0.148601	0.196766	0.283919	0.206929	0.23556	-0.302567	0.298392	0.273086	0.16884
ACH-001626	4.0521	OSC-20	OSC20	OSC20_UPPER_AERODIGESTIVE_TRACT		1240196	Female	JCRB	NA	NA			NA	CVCL_3087	1254	lymph_node	Metastasis	Head and Neck Cancer	Squamous Cell Carcinoma	59	SIDM00565		upper_aerodigestive	upper_aerodigestive_squamous			0.202072	0.242421	0.223603	0.204743	0.256822	0.173947	0.471035	0.297324	0.210242	0.160278	0.219704	0.263494	0.215497	0.240121	-0.0191146	0.23818	0.266006	0.185725
ACH-000619	3.87551	PE/CA-PJ15	PECAPJ15	PECAPJ15_UPPER_AERODIGESTIVE_TRACT		1240207	Male	ECACC	2	-3.357	Adherent	IMDM + 10% FBS + 2mM Glutamine	81.6	CVCL_2678	1810	upper_aerodigestive_tract	Primary	Head and Neck Cancer	Squamous Cell Carcinoma, oral	45	SIDM00473		upper_aerodigestive	upper_aerodigestive_squamous	oral		0.216271	0.291256	0.221027	0.196601	0.25167	0.155112	0.442851	0.330588	0.202885	0.154315	0.22613	0.268552	0.205973	0.259182	-0.195972	0.196727	0.26995	0.182392
ACH-001973	3.94905	MM485	MM485	MM485_SKIN	MM 485, MM-485	NA	Male	CellBank Australia	2	-3.06804	Adherent	RPMI 1640 (with 2mM L-Glutamine + 25mM HEPES) + 10% FBS	60		NA	lymph_node	Metastasis	Skin Cancer	Melanoma	NA			skin	melanoma			0.217239	0.204701	0.212058	0.216535	0.252345	0.157218	0.420295	0.247779	0.208999	0.147052	0.242695	0.264279	0.198407	0.231824	0.0562917	0.222135	0.267059	0.182136
ACH-001340	3.62837	COV413A	COV413A	COV413A_OVARY		NA	Female	Sigma-Aldrich	2	-5.32676	Adherent	DMEM + 10% FBS	81.2	CVCL_2422	NA	large_intestine	Metastasis	Ovarian Cancer	Carcinoma	NA			ovary	ovary_carcinoma			0.185108	0.212652	0.210383	0.192409	0.240038	0.156217	0.46008	0.354407	0.196701	0.15101	0.202224	0.266439	0.208629	0.214298	-0.356583	0.286094	0.277932	0.170331
ACH-000546	3.95955	HSC-4	HSC4	HSC4_UPPER_AERODIGESTIVE_TRACT		907062	Male	HSRRB	NA	NA			NA	CVCL_1289	99	upper_aerodigestive_tract	Metastasis	Head and Neck Cancer	Squamous Cell Carcinoma	64	SIDM00588		upper_aerodigestive	upper_aerodigestive_squamous			0.230389	0.279378	0.221479	0.198893	0.249313	0.181791	0.463204	0.328422	0.206083	0.149543	0.203655	0.258635	0.207611	0.247144	-0.14011	0.223835	0.268677	0.181606
ACH-002018	3.76001	Omm2.5	OMM25	OMM25_UVEA		NA	Male	Academic lab	2	-5.59174	Adherent	RPMI 1640 + 20% FBS (w/3mM L-glutamine)	79		NA	liver	Metastasis	Eye Cancer	Uveal Melanoma	NA			eye	uveal_melanoma			0.216129	0.230525	0.200969	0.210137	0.242346	0.122281	0.467047	0.249324	0.201695	0.142862	0.251988	0.272956	0.200465	0.216428	-0.112806	0.216133	0.268556	0.162973
ACH-000153	3.8549	NCI-H2052	NCIH2052	NCIH2052_PLEURA		688058	Male	ATCC	1	-2.70454	Adherent	RPMI + 10% FBS	69.5	CVCL_1518	1485	pleural_effusion	Metastasis	Lung Cancer	Mesothelioma	65	SIDM00713		lung	mesothelioma			0.232511	0.249461	0.225116	0.219963	0.257934	0.138133	0.477703	0.215803	0.208802	0.158814	0.199777	0.281758	0.206727	0.265552	-0.16315	0.212042	0.281025	0.186929
ACH-000526	3.91894	Hs 821.T	HS821T	HS821T_FIBROBLAST		NA	Female	ATCC	NA	NA			NA	CVCL_0932	NA	fibroblast	Primary	Fibroblast	Bone	31			fibroblast	fibroblast_bone			0.226551	0.268063	0.232202	0.222888	0.263436	0.163118	0.486012	0.24697	0.218367	0.168329	0.219253	0.251909	0.209069	0.243548	-0.117015	0.168673	0.254858	0.19271
ACH-000116	3.60211	OAW28	OAW28	OAW28_OVARY		946360	Female	ECACC	2	-4.53244	Adherent	DMEM + 10% FBS	50.1	CVCL_1614	173	ascites	Metastasis	Ovarian Cancer	Adenocarcinoma, high grade serous	NA	SIDM00481		ovary	ovary_adenocarcinoma	high_grade_serous		0.204379	0.221989	0.204312	0.19105	0.236904	0.151704	0.4522	0.358401	0.21047	0.139005	0.199153	0.268293	0.192389	0.224364	-0.313486	0.238367	0.261424	0.161196
ACH-000815	3.75308	KM-H2	KMH2	KMH2_HAEMATOPOIETIC_AND_LYMPHOID_TISSUE		909976	Male	DSMZ	NA	NA			NA	CVCL_1330	313	pleural_effusion	Metastasis	Lymphoma	B-cell, Hodgkins	37	SIDM01018		lymphocyte	hodgkin_lymphoma			0.395045	0.221998	0.215029	0.197925	0.228977	0.12594	0.398397	0.245347	0.20371	0.142239	0.189479	0.268172	0.192779	0.263173	-0.281438	0.29351	0.278891	0.173904
ACH-001270	3.61363	1273/99	127399	127399_SOFT_TISSUE		NA	Unknown	Academic lab	0	-1.92263	not found	not found	48.1	CVCL_N588	NA	soft_tissue		Sarcoma	Synovial	NA			soft_tissue	synovial_sarcoma			0.190522	0.247715	0.220043	0.199864	0.254594	0.152407	0.443751	0.234685	0.199186	0.154651	0.19528	0.288527	0.197936	0.226988	-0.324809	0.280194	0.288673	0.16342
ACH-000324	3.99838	JHOC-5	JHOC5	JHOC5_OVARY		NA	Female	RIKEN	3	-3.39591		DMEM:F12 (1:1) + 10% FBS + 0.1mM NEAA	82.1	CVCL_4640	NA	ovary	Primary	Ovarian Cancer	Adenocarcinoma, clear cell	NA			ovary	ovary_adenocarcinoma	clear_cell		0.249677	0.245461	0.223752	0.207688	0.262882	0.146457	0.474857	0.253614	0.205772	0.155251	0.206587	0.280522	0.204879	0.266569	-0.0798866	0.226376	0.281803	0.186123
ACH-001561	3.69379	Mero-84	MERO84	MERO84_PLEURA		NA	Male	Sigma-Aldrich	NA	NA			NA	CVCL_2596	NA	pleural_effusion	Primary	Lung Cancer	Mesothelioma	NA			lung	mesothelioma			0.196278	0.220633	0.221482	0.206556	0.258151	0.16144	0.479399	0.301934	0.206372	0.158341	0.202828	0.263485	0.20736	0.234086	-0.310495	0.235016	0.265021	0.185906
ACH-000842	3.71373	SW 480	SW480	SW480_LARGE_INTESTINE		NA	Male	ATCC	NA	NA			NA	CVCL_0546	NA	lymph_node	Primary	Colon/Colorectal Cancer	Adenocarcinoma	50	SIDM00840		colorectal	colorectal_adenocarcinoma			0.178786	0.177265	0.203889	0.181863	0.243818	0.183183	0.436424	0.272505	0.197192	0.151561	0.190697	0.27617	0.208291	0.21688	-0.128484	0.282335	0.277926	0.163423
ACH-000898	3.73092	SNU-719	SNU719	SNU719_STOMACH		NA	Male	KCLB	2	-3.47392		RPMI + 10% FBS + 2mM L-glutamine	80	CVCL_5086	NA	stomach	Primary	Gastric Cancer	Adenocarcinoma, tubular	53			gastric	gastric_adenocarcinoma	tubular		0.195117	0.194504	0.209902	0.184993	0.238871	0.135808	0.470523	0.33517	0.207986	0.144428	0.204693	0.255212	0.205623	0.255032	-0.157293	0.209209	0.269007	0.172133
ACH-000517	3.7787	SNU-410	SNU410	SNU410_PANCREAS		NA	Male	KCLB	3	-5.73403		RPMI + 10% FBS	81.4	CVCL_5059	NA	liver	Metastasis	Pancreatic Cancer	Ductal Adenocarcinoma, exocrine	53			pancreas	exocrine	exocrine_adenocarcinoma		0.238296	0.248515	0.218517	0.208029	0.260373	0.150905	0.444775	0.278876	0.207094	0.152515	0.21052	0.283258	0.202521	0.248627	-0.263341	0.236968	0.283178	0.169071
ACH-001415	3.79571	UM-UC7	UMUC7	UMUC7_URINARY_TRACT		NA	Male	Sigma-Aldrich	2	-2.64793	Adherent	EMEM (EBSS) + 10% FBS + 2 mM Glutamine + 1% Non Essential Amino Acids (NEAA)	61.7	CVCL_2752	NA	urinary_tract	Primary	Bladder Cancer	Transitional Cell Carcinoma	NA			urinary_tract	bladder_carcinoma	bladder_transitional_cell		0.232067	0.240068	0.218674	0.201229	0.257913	0.150867	0.469078	0.376678	0.201264	0.146031	0.199865	0.280666	0.204128	0.249782	-0.325977	0.228951	0.280054	0.184378
ACH-000681	3.67129	A549	A549	A549_LUNG		905949	Male	ATCC	4	-2.67323	Adherent	F12 + 10% FBS	82.8	CVCL_0023	369	lung	Primary	Lung Cancer	Non-Small Cell Lung Cancer (NSCLC), Adenocarcinoma	52	SIDM00903		lung	NSCLC	NSCLC_adenocarcinoma		0.23524	0.238657	0.218158	0.202184	0.258417	0.146364	0.504514	0.254483	0.201049	0.155158	0.191185	0.285615	0.222837	0.239907	-0.437157	0.300611	0.280692	0.173376
ACH-001310	3.78748	HA1E	HA1E	HA1E_KIDNEY		NA	Unknown		2	-3.42502	Adherent	MEM-Alpha + 10% FBS + 1x penicillin-streptomycin-glutamine	88.3	CVCL_VU89	NA	kidney		Engineered		NA		SV40+TERT immortalized kidney cell line	engineered_kidney				0.28387	0.237948	0.228305	0.213054	0.270485	0.144372	0.502722	0.225389	0.209567	0.161111	0.20815	0.290904	0.216124	0.25682	-0.338245	0.197402	0.295782	0.183718
ACH-000070	3.62467	697	697	697_HAEMATOPOIETIC_AND_LYMPHOID_TISSUE		906800	Male	DSMZ	2	-3.46314	Adherent	RPMI + 20% heat inactivated FBS	52	CVCL_0079	63	bone_marrow	Primary	Leukemia	Acute Lymphoblastic Leukemia (ALL), B-cell	12	SIDM01076		blood	ALL	b_cell		0.239496	0.228663	0.200591	0.188553	0.229173	0.139521	0.45875	0.195996	0.208459	0.135797	0.166966	0.289939	0.187033	0.241261	-0.225707	0.297399	0.284413	0.158365
ACH-000484	3.71738	VMRC-RCW	VMRCRCW	VMRCRCW_KIDNEY		1240224	Male	RIKEN	1	-3.28875	Adherent	EMEM + 10% FBS	91.3	CVCL_1790	1459	kidney	Primary	Kidney Cancer	Renal Cell Carcinoma	NA	SIDM00318		kidney	renal_cell_carcinoma			0.301713	0.219611	0.209209	0.216259	0.25741	0.159727	0.482994	0.200866	0.213996	0.149908	0.197876	0.257612	0.214195	0.237442	-0.211364	0.181138	0.255627	0.173165
ACH-000108	3.70594	KP-3	KP3	KP3_PANCREAS		1298219	Male	HSRRB	3	-4.00248		RPMI + 10% FBS	69.1	CVCL_3005	155	liver	Metastasis	Pancreatic Cancer	Ductal Adenosquamous Carcinoma, exocrine	75	SIDM00571		pancreas	exocrine	exocrine_adenosquamous		0.224297	0.217314	0.21194	0.198751	0.249273	0.167932	0.469662	0.273537	0.204842	0.150922	0.223117	0.266467	0.214254	0.242698	-0.295123	0.263354	0.254693	0.168008
ACH-000808	3.79353	HuH28	HUH28	HUH28_BILIARY_TRACT		NA	Female	HSRRB	NA	NA			NA	CVCL_2955	NA	biliary_tract	Primary	Bile Duct Cancer	Cholangiocarcinoma, intrahepatic	NA			bile_duct	cholangiocarcinoma	intrahepatic		0.196832	0.281659	0.225233	0.212926	0.263333	0.127518	0.499401	0.232599	0.20846	0.15923	0.211152	0.267102	0.212935	0.236765	-0.235507	0.247092	0.269573	0.177226
ACH-000656	3.54156	SU-DHL-8	SUDHL8	SUDHL8_HAEMATOPOIETIC_AND_LYMPHOID_TISSUE		1331038	Male	DSMZ	NA	NA			NA	CVCL_2207	1877	pleural_effusion	Metastasis	Lymphoma	Diffuse Large B-cell Lymphoma (DLBCL)	59	SIDM00423		lymphocyte	non_hodgkin_lymphoma	DLBCL		0.232545	0.193552	0.196887	0.188641	0.230306	0.110955	0.385039	0.261931	0.201732	0.132872	0.178406	0.288203	0.176144	0.230944	-0.162667	0.253003	0.291224	0.151844
ACH-000166	3.7711	Kasumi-6	KASUMI6	KASUMI6_HAEMATOPOIETIC_AND_LYMPHOID_TISSUE		NA	Male	ATCC	NA	NA			NA	CVCL_0614	NA	haematopoietic_and_lymphoid_tissue	Primary	Leukemia	Acute Myelogenous Leukemia (AML), M2 (Myeloblastic)	64			blood	AML	M2		0.267483	0.186688	0.192935	0.196737	0.223075	0.0941337	0.382858	0.236579	0.212111	0.13341	0.240312	0.258779	0.189017	0.251318	0.0291475	0.261383	0.261567	0.153566
ACH-000997	3.80735	HCT-15	HCT15	HCT15_LARGE_INTESTINE		905937	Male	ATCC	NA	NA			NA	CVCL_0292	1553	large_intestine	Primary	Colon/Colorectal Cancer	Adenocarcinoma	NA	SIDM00789		colorectal	colorectal_adenocarcinoma		MSI	0.271569	0.202438	0.205901	0.191147	0.246083	0.154115	0.47639	0.318915	0.199698	0.143441	0.198935	0.296604	0.207637	0.235606	-0.295221	0.31903	0.276183	0.158879
ACH-000866	3.43775	NCI-H1048	NCIH1048	NCIH1048_LUNG		687995	Female	ATCC	2	-5.18445	Adherent	RPMI + 10% FBS + 5ml Insulin-Transferrin-Selenium	89.3	CVCL_1453	1875	pleural_effusion	Metastasis	Lung Cancer	Small Cell Lung Cancer (SCLC)	NA	SIDM00654		lung	SCLC			0.172824	0.230124	0.201891	0.201029	0.239876	0.113872	0.47192	0.266936	0.207579	0.131291	0.180824	0.297341	0.183338	0.221855	-0.375889	0.258958	0.273862	0.160121
ACH-000819	3.93029	LN-18	LN18	LN18_CENTRAL_NERVOUS_SYSTEM		1240168	Male	ATCC	2	-3.92283	Adherent	DMEM + 5% FBS	80.5	CVCL_0392	1503	central_nervous_system	Primary	Brain Cancer	Glioblastoma	65	SIDM00685		central_nervous_system	glioma	glioblastoma		0.350786	0.228394	0.217504	0.206187	0.255353	0.139174	0.511924	0.231288	0.21093	0.147183	0.206989	0.280749	0.200415	0.240255	-0.210091	0.273353	0.270435	0.169462
ACH-000226	3.56022	SUP-M2	SUPM2	SUPM2_HAEMATOPOIETIC_AND_LYMPHOID_TISSUE		1331040	Female	DSMZ	4	-3.82424	Suspension	RPMI + 20% FBS	53.3	CVCL_2209	1878	central_nervous_system		Lymphoma	T-cell, Non-Hodgkins, Anaplastic Large Cell (ALCL)	5	SIDM00421		lymphocyte	non_hodgkin_lymphoma	t_cell_ALCL		0.249606	0.116695	0.215833	0.207476	0.233735	0.14115	0.39623	0.234655	0.205998	0.143414	0.206663	0.281696	0.201997	0.256857	-0.247785	0.258927	0.28446	0.172616
ACH-000087	3.30717	SK-ES-1	SKES1	SKES1_BONE		684072	Male	ATCC	2	-3.08213		McCoy's 5A + 15% FBS	58	CVCL_0627	41	bone	Primary	Bone Cancer	Ewings Sarcoma	18	SIDM01111		bone	Ewing_sarcoma		EWS_FLI	0.163451	0.24861	0.187191	0.186358	0.220024	0.126111	0.395899	0.177612	0.193245	0.128229	0.15827	0.29376	0.192732	0.207718	-0.258665	0.271181	0.282232	0.133206
ACH-000340	3.81029	Hs 870.T	HS870T	HS870T_FIBROBLAST		NA	Male	ATCC	NA	NA			NA	CVCL_0966	NA	fibroblast		Fibroblast	Bone	NA			fibroblast	fibroblast_bone			0.21203	0.23866	0.223284	0.215194	0.261139	0.167728	0.467002	0.240928	0.211097	0.164051	0.196407	0.276255	0.197549	0.233194	-0.126078	0.176525	0.269763	0.185564
ACH-002005	3.77882	SK-MEL-19	SKMEL19	SKMEL19_SKIN	SK-MEL-19	NA	Male	Academic lab	2	-3.15516	Adherent	RPMI 1640 + 10% FBS + 1% P/S	50	CVCL_6025	NA	skin		Skin Cancer	Melanoma	50			skin	melanoma			0.19907	0.253561	0.20858	0.21604	0.242886	0.141726	0.443912	0.230199	0.207757	0.145786	0.242914	0.266593	0.207045	0.229256	-0.0844966	0.209382	0.263278	0.155332
ACH-000758	3.78516	MKN74	MKN74	MKN74_STOMACH		NA	Male	HSRRB	2	-3.91498		RPMI + 10% FBS	92.7	CVCL_2791	NA	liver	Metastasis	Gastric Cancer	Adenocarcinoma	37	SIDM00248		gastric	gastric_adenocarcinoma			0.270838	0.216414	0.21101	0.214526	0.249543	0.141558	0.481179	0.395261	0.205815	0.143891	0.204225	0.262328	0.197833	0.257091	-0.26394	0.178308	0.257221	0.162058
ACH-000196	3.59099	HCC1599	HCC1599	HCC1599_BREAST		749713	Female	ATCC	NA	NA			NA	CVCL_1256	1264	breast	Primary	Breast Cancer	Breast Ductal Carcinoma	44	SIDM00877		breast	breast_ductal_carcinoma	ERneg_HER2neg	basal_A	0.203441	0.246239	0.200434	0.189536	0.235298	0.142942	0.431466	0.312975	0.204035	0.136151	0.162644	0.282295	0.197374	0.217933	-0.292199	0.296684	0.269074	0.154665
ACH-000258	3.42277	Du4475	DU4475	DU4475_BREAST		906844	Female	ATCC	2	-1.63901	Suspension	RPMI + 10% FBS	44.1	CVCL_1183	302	skin	Metastasis	Breast Cancer	Carcinoma	62	SIDM01001		breast	breast_carcinoma	ERneg_HER2neg	luminal_HER2_amp	0.192898	0.177534	0.201654	0.181417	0.224874	0.11923	0.431458	0.26713	0.195292	0.136309	0.193356	0.277045	0.195605	0.225197	-0.225584	0.212213	0.271152	0.145991
ACH-000163	3.8688	SW579	SW579	SW579_THYROID		NA	Male	ATCC	2	-4.2451	Adherent	DMEM + 10% FBS	52.5	CVCL_3603	NA	thyroid	Primary	Thyroid Cancer	Squamous Cell Carcinoma	59	SIDM01167		thyroid	thyroid_squamous			0.238972	0.250097	0.220149	0.209433	0.255438	0.151596	0.481673	0.23278	0.212616	0.159233	0.203597	0.278323	0.197973	0.235016	-0.142587	0.236833	0.277356	0.170302
ACH-000076	3.69649	NCO2	NCO2	NCO2_HAEMATOPOIETIC_AND_LYMPHOID_TISSUE		NA	Female	HSRRB	2	-3.93358		RPMI + 10% FBS	55	CVCL_3043	NA	haematopoietic_and_lymphoid_tissue		Leukemia	Chronic Myelogenous Leukemia (CML)	35			blood	CML			0.243445	0.196834	0.205294	0.198812	0.233967	0.121039	0.467576	0.285149	0.21234	0.13849	0.211344	0.279639	0.207083	0.245189	-0.296211	0.295889	0.282225	0.168386
ACH-000509	3.62024	HuT 78	HUT78	HUT78_HAEMATOPOIETIC_AND_LYMPHOID_TISSUE		NA	Male	ATCC	NA	NA			NA	CVCL_0337	NA	haematopoietic_and_lymphoid_tissue		Lymphoma	T-cell, Non-Hodgkins, Cutaneous	53	SIDM00851		lymphocyte	non_hodgkin_lymphoma	t_cell_cutaneous		0.27674	0.181212	0.210614	0.190648	0.230639	0.124022	0.423489	0.237747	0.19693	0.141068	0.179142	0.285121	0.180748	0.262715	-0.291201	0.332492	0.287748	0.170366
ACH-001193	3.41982	SK-PN-DW	SKPNDW	SKPNDW_BONE		909731	Male	Academic lab	2	-2.31109	not found	not found	68.8	CVCL_1703	946	Embryonal		Bone Cancer	Ewings Sarcoma	NA	SIDM01097		bone	Ewing_sarcoma		EWS_FLI	0.173877	0.230802	0.187734	0.194735	0.224743	0.132963	0.460914	0.253587	0.194995	0.13036	0.166117	0.296789	0.187359	0.208641	-0.319941	0.290966	0.259371	0.145807
ACH-000571	3.91052	T98G	T98G	T98G_CENTRAL_NERVOUS_SYSTEM		687586	Male	ATCC	2	-4.7056	Adherent	EMEM + 10% FBS	79.6	CVCL_0556	131	central_nervous_system	Primary	Brain Cancer	Glioblastoma	61	SIDM01171		central_nervous_system	glioma	glioblastoma		0.21603	0.254695	0.217877	0.216518	0.260446	0.172515	0.461679	0.218714	0.218695	0.154197	0.207278	0.269786	0.211273	0.236877	-0.105108	0.24836	0.272887	0.177805
ACH-000391	3.3337	MHH-ES-1	MHHES1	MHHES1_BONE		908134	Male	DSMZ	2	-2.88225	Adherent	RPMI + 10% FBS	61.4	CVCL_1411	339	ascites	Metastasis	Bone Cancer	Ewings Sarcoma	12	SIDM00386		bone	Ewing_sarcoma		EWS_FLI	0.161733	0.231324	0.201413	0.204547	0.229628	0.157715	0.414068	0.200843	0.209099	0.139363	0.173638	0.271797	0.198822	0.233336	-0.372159	0.25484	0.267228	0.156466
ACH-000293	3.69369	KLE	KLE	KLE_ENDOMETRIUM		924187	Female	ATCC	2	-3.20006	Adherent	DMEM:F12 (1:1) + 10% FBS	56	CVCL_1329	2256	endometrium	Primary	Endometrial/Uterine Cancer	Endometrial Adenocarcinoma	64	SIDM00686		uterus	endometrial_adenocarcinoma			0.234008	0.219336	0.210028	0.197801	0.240645	0.153964	0.475322	0.298071	0.201293	0.145574	0.187369	0.260518	0.190349	0.231432	-0.292097	0.319955	0.255157	0.164962
ACH-000584	3.65361	JHOS-4	JHOS4	JHOS4_OVARY		1480359	Female	RIKEN	3	-5.06836		DMEM:F12 (1:1) + 10% FBS	72.9	CVCL_4649	1651	ovary	Primary	Ovarian Cancer	Adenocarcinoma, high grade serous	44	SIDM00303		ovary	ovary_adenocarcinoma	high_grade_serous		0.189676	0.209205	0.213522	0.193752	0.246742	0.136849	0.475043	0.307611	0.205821	0.146921	0.184311	0.272801	0.190853	0.233977	-0.290507	0.291399	0.277183	0.16845
ACH-001690	4.0273	UPCI-SCC-026	UPCISCC026	UPCISCC026_UPPER_AERODIGESTIVE_TRACT		NA	Female	DSMZ	2	-4.93057	Adherent	MEM (with Earle's salts) + 20% FBS + 2 mM L-glutamine + non-essential amino acids	93.9		NA	upper_aerodigestive_tract	Primary	Head and Neck Cancer	Squamous Cell Carcinoma	82			upper_aerodigestive	upper_aerodigestive_squamous			0.269215	0.245502	0.221018	0.198326	0.256006	0.177177	0.461079	0.302536	0.20025	0.156614	0.217109	0.269873	0.209907	0.247819	-0.0940433	0.230689	0.272854	0.185373
ACH-000586	3.34772	NCI-H1876	NCIH1876	NCIH1876_LUNG		1330972	Male	ATCC	NA	NA			NA	CVCL_1503	91	lymph_node	Metastasis	Lung Cancer	Small Cell Lung Cancer (SCLC)	59	SIDM00766		lung	SCLC			0.206456	0.212455	0.189903	0.195344	0.230241	0.0989754	0.415364	0.323915	0.19248	0.12564	0.178338	0.289297	0.163468	0.212799	-0.358232	0.248064	0.267157	0.156051
ACH-000944	3.59382	NAMALWA	NAMALWA	NAMALWA_HAEMATOPOIETIC_AND_LYMPHOID_TISSUE		908159	Female	JCRB	2	-4.06134	Suspension	RPMI + 10% FBS	65	CVCL_0067	669	haematopoietic_and_lymphoid_tissue		Lymphoma	B-cell, Non-Hodgkins, Burkitts	3	SIDM00641		lymphocyte	non_hodgkin_lymphoma	b_cell_burkitt		0.242753	0.208012	0.20592	0.18938	0.225785	0.108612	0.418035	0.270122	0.197475	0.137868	0.189979	0.284694	0.188118	0.246641	-0.242041	0.283393	0.290485	0.148588
ACH-000561	3.64636	T.T	TDOTT	TT_OESOPHAGUS		1299064	Male	HSRRB	NA	NA			NA	CVCL_3174	544	bone	Metastasis	Esophageal Cancer	Squamous Cell Carcinoma	NA	SIDM00322		esophagus	esophagus_squamous			0.191642	0.252897	0.207684	0.195988	0.234066	0.124055	0.462486	0.329264	0.213661	0.141538	0.202625	0.253702	0.190681	0.234559	-0.281631	0.268154	0.262215	0.162775
ACH-001648	3.87718	Shmac 4	SHMAC4	SHMAC4_PROSTATE		NA	Unknown	Sigma-Aldrich	2	-5.89239	Adherent	Stemline Keratinocyte Medium II (Sigma S0196) + Stemline Keratinocyte Growth Supplement (Sigma S9945) +2% FBS + 2 mM Glutamine. Addition of 2% serum was found to increase cell viability.	82		NA	prostate	Primary	Prostate Cancer	Adenocarcinoma	NA			prostate	prostate_adenocarcinoma			0.203026	0.245669	0.223176	0.204211	0.25147	0.164792	0.484643	0.292876	0.207276	0.161022	0.229966	0.235842	0.215068	0.244746	-0.130227	0.215826	0.244055	0.183741
ACH-000394	3.10008	NCI-H2081	NCIH2081	NCIH2081_LUNG		908480	Female	ATCC	NA	NA			NA	CVCL_1522	914	pleural_effusion	Metastasis	Lung Cancer	Small Cell Lung Cancer (SCLC)	59	SIDM00710		lung	SCLC			0.197973	0.183146	0.178416	0.187635	0.213122	0.116273	0.435531	0.235916	0.184977	0.127064	0.171514	0.282208	0.17661	0.202525	-0.405869	0.231226	0.254998	0.126817
ACH-000954	3.78247	HEC-1-A	HEC1A	HEC1A_ENDOMETRIUM		NA	Female	ATCC	0	-1.83053	Adherent	McCoy's 5A + 10% FBS	91.6	CVCL_0293	NA	endometrium	Primary	Endometrial/Uterine Cancer	Endometrial Adenocarcinoma	71	SIDM00595		uterus	endometrial_adenocarcinoma			0.182238	0.228196	0.205263	0.191256	0.249775	0.145697	0.4621	0.345796	0.198612	0.145636	0.204074	0.288412	0.198876	0.240641	-0.220709	0.277988	0.266075	0.172546
ACH-000204	3.53235	LP-1	LP1	LP1_HAEMATOPOIETIC_AND_LYMPHOID_TISSUE		907791	Female	HSRRB	2	-2.11532		IMDM + 10% FBS	95.2	CVCL_0012	1794	haematopoietic_and_lymphoid_tissue	Primary	Myeloma	Multiple Myeloma	56	SIDM00340		plasma_cell	multiple_myeloma			0.277049	0.187409	0.20958	0.22362	0.22998	0.108333	0.401884	0.246703	0.208038	0.131525	0.21848	0.234139	0.2058	0.24907	-0.249059	0.261416	0.237418	0.150965
ACH-000160	3.53818	BT-12	BT12	BT12_SOFT_TISSUE		NA	Female	Academic lab	2	-3.57515	Adherent	DMEM; 10% FBS	78.7	CVCL_M155	NA	soft_tissue		Rhabdoid	Atypical Teratoid Rhabdoid Tumor (ATRT)	0.1			soft_tissue	ATRT			0.20067	0.21521	0.208004	0.198044	0.234839	0.161877	0.418637	0.236114	0.195442	0.135587	0.196045	0.277709	0.212782	0.219537	-0.27733	0.279721	0.278119	0.147173
ACH-000989	3.72694	SNU-175	SNU175	SNU175_LARGE_INTESTINE		1659928	Female	KCLB	0	-0.101954		RPMI + 10% FBS	90.8	CVCL_5031	154	abdomen	Metastasis	Colon/Colorectal Cancer	Adenocarcinoma, mucinous	56	SIDM00216		colorectal	colorectal_adenocarcinoma	mucinous	MSI	0.265641	0.199751	0.201698	0.18781	0.232915	0.167265	0.472388	0.324478	0.207999	0.136975	0.190548	0.275729	0.18458	0.234925	-0.248292	0.268418	0.267996	0.156115
ACH-001347	3.88833	H157	H157	H157_UPPER_AERODIGESTIVE_TRACT		NA	Male	Sigma-Aldrich	2	-3.58835	Adherent	DMEM:HAMS F12 (1:1) + 10% FBS + 2mM Glutamine + 0.5 ug/ml sodium hydrocortisone succinate	86		NA	upper_aerodigestive_tract	Primary	Head and Neck Cancer	Squamous Cell Carcinoma, buccal mucosa	84			upper_aerodigestive	upper_aerodigestive_squamous	buccal_mucosa		0.276196	0.286884	0.225836	0.209322	0.248185	0.168014	0.459434	0.337976	0.201553	0.153624	0.223791	0.227604	0.203991	0.241322	-0.180071	0.177383	0.243836	0.183453
ACH-000691	3.58391	HCC2157	HCC2157	HCC2157_BREAST		749715	Female	ATCC	NA	NA			NA	CVCL_1261	351	breast	Primary	Breast Cancer	Breast Ductal Carcinoma	48	SIDM00774		breast	breast_ductal_carcinoma	ERneg_HER2neg	basal_A	0.225617	0.217218	0.198013	0.193024	0.229544	0.1195	0.453157	0.304725	0.203544	0.137023	0.185682	0.267067	0.202371	0.222702	-0.265739	0.277164	0.260894	0.152406
ACH-000268	3.71276	SNU-245	SNU245	SNU245_BILIARY_TRACT		NA	Unknown	KCLB	0	-1.88393		RPMI + 10% heat inactivated FBS + 300mg/l L-glutamine + 25mM HEPES + 25mM Sodium bicarbonate	81.9	CVCL_5038	NA	biliary_tract		Bile Duct Cancer	Cholangiocarcinoma, extrahepatic	NA	SIDM00162		bile_duct	cholangiocarcinoma	extrahepatic		0.233266	0.202081	0.207793	0.179721	0.234077	0.169824	0.446644	0.32702	0.202877	0.142844	0.196248	0.266281	0.205909	0.231134	-0.258395	0.300208	0.264706	0.160519
ACH-000119	3.80368	Hs 863.T	HS863T	HS863T_FIBROBLAST		NA	Female	ATCC	NA	NA			NA	CVCL_0959	NA	fibroblast		Fibroblast	Bone	5			fibroblast	fibroblast_bone			0.227542	0.230505	0.224024	0.21605	0.259116	0.153771	0.475539	0.247608	0.212189	0.166653	0.215524	0.251291	0.204269	0.236138	-0.121861	0.167465	0.254127	0.183727
ACH-000379	3.71968	NCI-H1781	NCIH1781	NCIH1781_LUNG		1298350	Female	ATCC	NA	NA			NA	CVCL_1494	2228	pleural_effusion	Metastasis	Lung Cancer	Non-Small Cell Lung Cancer (NSCLC), Adenocarcinoma	66	SIDM00754		lung	NSCLC	NSCLC_adenocarcinoma		0.242172	0.231842	0.215265	0.199211	0.2499	0.136879	0.47093	0.332643	0.204295	0.146405	0.206263	0.274188	0.215095	0.252513	-0.340151	0.255882	0.26392	0.162432
ACH-001341	3.78705	DoTc2 4510	DOTC24510	DOTC24510_CERVIX		906843	Female	ATCC	2	-6.124	Adherent	DMEM + 10% FBS	79.8	CVCL_1181	473	cervix	Primary	Cervical Cancer	Cervical Adenocarcinoma	NA	SIDM00864		cervix	cervical_adenocarcinoma			0.206583	0.210741	0.226599	0.19173	0.251431	0.15467	0.433292	0.357175	0.196228	0.155314	0.192841	0.26922	0.211482	0.244507	-0.167309	0.184949	0.28437	0.183223
ACH-000714	3.48288	KMS-11	KMS11	KMS11_HAEMATOPOIETIC_AND_LYMPHOID_TISSUE		1659817	Female	HSRRB	1	-2.75912	Adherent	RPMI + 10% FBS	96.1	CVCL_2989	1308	pleural_effusion	Primary	Myeloma	Multiple Myeloma	67	SIDM00608		plasma_cell	multiple_myeloma			0.237179	0.237701	0.212722	0.211295	0.24049	0.116807	0.400908	0.229301	0.202351	0.136398	0.199845	0.290548	0.199149	0.251522	-0.413298	0.283162	0.285183	0.161617
ACH-000937	3.35915	PF-382	PF382	PF382_HAEMATOPOIETIC_AND_LYMPHOID_TISSUE		909260	Female	DSMZ	2	-4.07381		RPMI + 10% FBS	71.2	CVCL_1641	1043	pleural_effusion		Leukemia	Acute Lymphoblastic Leukemia (ALL), T-cell	6	SIDM00451		blood	ALL	t_cell		0.256571	0.187418	0.19196	0.18938	0.230633	0.0791624	0.398078	0.198246	0.2074	0.130962	0.175321	0.30332	0.183079	0.238803	-0.2683	0.208041	0.28646	0.162611
ACH-000763	3.47023	MM1-S	MM1S	MM1S_HAEMATOPOIETIC_AND_LYMPHOID_TISSUE		1659818	Female	Academic lab	2	-2.80276	Mixed adherent and suspension	RPMI + 10% FBS	93.1	CVCL_8792	995	haematopoietic_and_lymphoid_tissue	Primary	Myeloma	Multiple Myeloma	NA	SIDM01265		plasma_cell	multiple_myeloma			0.243569	0.242346	0.212763	0.204564	0.236532	0.095681	0.404063	0.244118	0.20116	0.132679	0.201642	0.28702	0.198881	0.25102	-0.396536	0.25912	0.287608	0.164003
ACH-001673	3.61059	TFK-1	TFK1	TFK1_BILIARY_TRACT		NA	Male	DSMZ	2	-5.46129	Adherent	RPMI 1640 + 10% FBS	90.9	CVCL_2214	NA	biliary_tract	Primary	Bile Duct Cancer	Cholangiocarcinoma, extrahepatic	63			bile_duct	cholangiocarcinoma	extrahepatic		0.219251	0.216048	0.213246	0.187163	0.253959	0.136731	0.469694	0.329166	0.19958	0.152584	0.190708	0.273938	0.22945	0.231416	-0.334483	0.206173	0.265478	0.170489
ACH-000326	3.59751	JURL-MK1	JURLMK1	JURLMK1_HAEMATOPOIETIC_AND_LYMPHOID_TISSUE		1327771	Male	DSMZ	2	-4.56023		RPMI + 10% FBS	41.8	CVCL_2086	1807	haematopoietic_and_lymphoid_tissue		Leukemia	Chronic Myelogenous Leukemia (CML), blast crisis	73	SIDM01015		blood	CML	blast_crisis		0.229392	0.208402	0.206735	0.202775	0.23209	0.136081	0.438866	0.235931	0.21089	0.137739	0.205405	0.27661	0.201734	0.241008	-0.234196	0.244466	0.265187	0.1584
ACH-000300	3.83438		SLR25	SLR25_KIDNEY		NA	Unknown	Academic lab	NA	NA			NA	CVCL_V611	NA	kidney	Metastasis	Kidney Cancer	Renal Cell Carcinoma	NA			kidney	renal_cell_carcinoma			0.341026	0.258162	0.212608	0.19971	0.258462	0.157093	0.485424	0.29233	0.200007	0.157334	0.202924	0.282331	0.198201	0.242734	-0.312523	0.220052	0.26565	0.17285
ACH-000901	4.01297	HCC-1359	HCC1359	HCC1359_LUNG		NA	Female	KCLB	3	-4.70919	Adherent	RPMI + 10% FBS	80.7	CVCL_5128	NA	lung	Primary	Lung Cancer	Non-Small Cell Lung Cancer (NSCLC), Large Cell Carcinoma	55			lung	NSCLC	NSCLC_large_cell		0.24124	0.266061	0.218822	0.208092	0.262703	0.14401	0.458844	0.260251	0.204989	0.156287	0.194326	0.292345	0.191187	0.254998	-0.0917037	0.290102	0.284465	0.175952
ACH-000816	3.05914	NCI-H524	NCIH524	NCIH524_LUNG		908483	Male	ATCC	NA	NA			NA	CVCL_1568	2147	lymph_node	Metastasis	Lung Cancer	Small Cell Lung Cancer (SCLC)	63	SIDM01129		lung	SCLC			0.14011	0.172878	0.168365	0.182709	0.213353	0.140856	0.370719	0.189182	0.179869	0.126631	0.169552	0.277026	0.181606	0.185125	-0.334658	0.310425	0.26188	0.123511
ACH-000641	3.74943	CMK	CMK	CMK_HAEMATOPOIETIC_AND_LYMPHOID_TISSUE		910566	Male	DSMZ	NA	NA			NA	CVCL_0216	734	haematopoietic_and_lymphoid_tissue		Leukemia	Acute Myelogenous Leukemia (AML), M7 (Megakaryoblastic)	0.8	SIDM00959		blood	AML	M7		0.279421	0.188133	0.206049	0.192876	0.226717	0.117976	0.47263	0.229109	0.209137	0.13366	0.216118	0.272602	0.209972	0.252156	-0.171707	0.272743	0.274048	0.167793
ACH-000511	3.89553	Calu-1	CALU1	CALU1_LUNG		NA	Male	ATCC	2	-4.92311	Adherent	McCoy's 5A + 10% FBS	78.7	CVCL_0608	NA	pleura	Metastasis	Lung Cancer	Non-Small Cell Lung Cancer (NSCLC), Squamous Cell Carcinoma	47			lung	NSCLC	NSCLC_squamous		0.230646	0.265472	0.217567	0.212393	0.266508	0.153011	0.471014	0.262057	0.21044	0.157461	0.204411	0.294615	0.198559	0.244575	-0.203083	0.241343	0.289226	0.179317
ACH-000583	3.57516	MC116	MC116	MC116_HAEMATOPOIETIC_AND_LYMPHOID_TISSUE		907799	Male	ATCC	2	-2.53032	Suspension	RPMI + 20% FBS	49.9	CVCL_1399	2082	pleural_effusion		Lymphoma	B-cell, Non-Hodgkins	NA	SIDM00637		lymphocyte	non_hodgkin_lymphoma	b_cell		0.260317	0.203581	0.204082	0.185244	0.226881	0.0954348	0.397696	0.228914	0.194853	0.13851	0.177383	0.286833	0.185906	0.245875	-0.211504	0.299447	0.290448	0.165262
ACH-000836	4.082	YD-15	YD15	YD15_SALIVARY_GLAND		NA	Male	KCLB	2	-3.5015		RPMI + 10% FBS	94.3	CVCL_8930	NA	salivary_gland		Head and Neck Cancer	Squamous Cell Carcinoma, tongue	39			upper_aerodigestive	upper_aerodigestive_squamous	tongue		0.241525	0.260442	0.219118	0.194285	0.257108	0.170927	0.474685	0.276852	0.200532	0.156791	0.209952	0.293891	0.211803	0.252584	-0.0843928	0.270548	0.289562	0.185785
ACH-000975	3.46472		HCC2450	HCC2450_LUNG		NA	Male	Academic lab	2	-4.88479	not found	not found	70.8	CVCL_5133	NA	lung		Lung Cancer	Non-Small Cell Lung Cancer (NSCLC), Squamous Cell Carcinoma	52			lung	NSCLC	NSCLC_squamous		0.156394	0.228087	0.210001	0.200362	0.252462	0.143426	0.471948	0.265046	0.200127	0.147076	0.200883	0.287003	0.19271	0.218231	-0.327174	0.185628	0.267893	0.164613
ACH-000109	3.79519	NCI-H3255	NCIH3255	NCIH3255_LUNG		NA	Female	Academic lab	NA	NA			NA	CVCL_6831	NA	lung	Primary	Lung Cancer	Non-Small Cell Lung Cancer (NSCLC), Adenocarcinoma	NA	SIDM00046		lung	NSCLC	NSCLC_adenocarcinoma		0.261148	0.241339	0.218186	0.198914	0.251478	0.138035	0.468486	0.324833	0.211921	0.154365	0.231362	0.266149	0.207475	0.250734	-0.24945	0.187307	0.260454	0.172457
ACH-000467	3.7978	HCC-56	HCC56	HCC56_LARGE_INTESTINE		1290907	Unknown	HSRRB	3	-3.81932		EMEM + 10% FBS	71.9	CVCL_2917	1036	large_intestine		Colon/Colorectal Cancer	Adenocarcinoma	NA	SIDM00597		colorectal	colorectal_adenocarcinoma			0.357385	0.207336	0.209309	0.193281	0.236714	0.144695	0.450037	0.312822	0.200383	0.139745	0.205073	0.255271	0.188819	0.24722	-0.263961	0.296642	0.257023	0.160007
ACH-000712	3.70062	HCC-1833	HCC1833	HCC1833_LUNG		NA	Female	KCLB	NA	NA			NA	CVCL_5129	NA	lung	Primary	Lung Cancer	Non-Small Cell Lung Cancer (NSCLC), Adenocarcinoma	69			lung	NSCLC	NSCLC_adenocarcinoma		0.347259	0.216111	0.204153	0.19513	0.235689	0.126638	0.425475	0.289977	0.19151	0.135865	0.205724	0.264074	0.179466	0.228182	-0.259246	0.308867	0.261623	0.144122
ACH-000671	3.50293	HuH-6	HUH6	HUH6_LIVER		NA	Male	RIKEN	2	-4.7538		DMEM + 10% FBS	85.2	CVCL_4381	NA	liver		Liver Cancer	Hepatoblastoma	NA	SIDM00062		liver	hepatoblastoma			0.116602	0.191966	0.207802	0.185229	0.234007	0.17596	0.475821	0.294403	0.206693	0.145021	0.203222	0.272206	0.204896	0.20433	-0.32061	0.266215	0.271357	0.167807
ACH-000523	3.10815	NCI-H1184	NCIH1184	NCIH1184_LUNG	H1184	NA	Male	ATCC	NA	NA			NA	CVCL_1458	NA	lymph_node	Metastasis	Lung Cancer	Small Cell Lung Cancer (SCLC)	42			lung	SCLC			0.148652	0.202944	0.182722	0.187715	0.220736	0.111858	0.397378	0.247327	0.187376	0.124465	0.166578	0.291541	0.162508	0.195795	-0.349121	0.225988	0.269935	0.133755
ACH-000864	3.08251	COLO 684	COLO684	COLO684_ENDOMETRIUM		910691	Female	ECACC	0	-0.544963	Suspension	RPMI + 10% FBS + 2mM Glutamine	83.4	CVCL_1132	218	endometrium	Primary	Endometrial/Uterine Cancer	Endometrial Adenocarcinoma	63	SIDM00142		uterus	endometrial_adenocarcinoma			0.128788	0.158529	0.179977	0.19414	0.220963	0.134689	0.381073	0.185894	0.197628	0.126365	0.176759	0.272444	0.199047	0.196821	-0.331279	0.280308	0.254637	0.125726
ACH-000726	3.8425	TE-14	TE14	TE14_OESOPHAGUS		NA	Male	RIKEN	NA	NA			NA	CVCL_3336	NA	oesophagus		Esophageal Cancer	Squamous Cell Carcinoma	NA			esophagus	esophagus_squamous			0.231571	0.246401	0.221356	0.199849	0.248419	0.151355	0.468146	0.312475	0.20968	0.150792	0.185584	0.275843	0.214927	0.244106	-0.231187	0.268576	0.272793	0.171819
ACH-000136	2.94082	CHP-126	CHP126	CHP126_AUTONOMIC_GANGLIA		910567	Female	DSMZ	NA	NA			NA	CVCL_1123	38	autonomic_ganglia	Primary	Neuroblastoma		1	SIDM00286		peripheral_nervous_system	neuroblastoma		MYCN_amp	0.105197	0.202719	0.177872	0.189429	0.211664	0.0704499	0.375527	0.188371	0.188382	0.124147	0.17841	0.272134	0.162954	0.194632	-0.309524	0.214609	0.257045	0.136799
ACH-002067	3.45266	NOS-1	NOS1	NOS1_BONE		NA	Male	RIKEN	2	-2.74328	Adherent	RPMI1640+10%FBS	48	CVCL_1610	NA	bone	Primary	Bone Cancer	Osteosarcoma	16	SIDM00242		bone	osteosarcoma			0.0963096	0.187172	0.21089	0.208588	0.240404	0.162115	0.456104	0.251771	0.208485	0.149631	0.200269	0.281504	0.225316	0.202582	-0.257876	0.190072	0.277444	0.161878
ACH-000440	3.31938	CA46	CA46	CA46_HAEMATOPOIETIC_AND_LYMPHOID_TISSUE		910703	Male	ATCC	NA	NA			NA	CVCL_1101	1190	ascites		Lymphoma	B-cell, Non-Hodgkins, Burkitts	NA	SIDM00907		lymphocyte	non_hodgkin_lymphoma	b_cell_burkitt		0.221302	0.161795	0.20034	0.189665	0.220532	0.0899139	0.34499	0.216866	0.197124	0.133397	0.179772	0.272784	0.172328	0.232808	-0.138767	0.20194	0.272229	0.150366
ACH-001461	3.69805	C99	C99	C99_LARGE_INTESTINE		NA	Male	ECACC	2	-1.56858	Adherent	IMDM + 10% FBS + 2 mM Glutamine	45.4	CVCL_8176	NA	large_intestine	Primary	Colon/Colorectal Cancer	Adenocarcinoma	69			colorectal	colorectal_adenocarcinoma			0.282096	0.198895	0.205502	0.174402	0.229163	0.195762	0.417767	0.317023	0.199126	0.145124	0.194042	0.251986	0.213584	0.224383	-0.249097	0.286267	0.259104	0.152917
ACH-000890	3.80373	SW 1271	SW1271	SW1271_LUNG		1299062	Male	ATCC	2	-2.98687	Adherent	RPMI + 10% FBS	75	CVCL_1716	2037	lung	Primary	Lung Cancer	Small Cell Lung Cancer (SCLC)	69	SIDM01156		lung	SCLC			0.199611	0.222363	0.206006	0.204453	0.250832	0.139331	0.455323	0.272731	0.199014	0.145933	0.192083	0.293359	0.192518	0.242069	-0.0966719	0.242253	0.285994	0.156527
ACH-001692	4.06305	UPCI-SCC-040	UPCISCC040	UPCISCC040_UPPER_AERODIGESTIVE_TRACT		NA	Male	DSMZ	2	-4.72192	Adherent	MEM (with Earle's salts) + 10-20% FBS + 2 mM L-glutamine + non-essential amino acids	94.6		NA	upper_aerodigestive_tract	Primary	Head and Neck Cancer	Squamous Cell Carcinoma	50			upper_aerodigestive	upper_aerodigestive_squamous			0.329966	0.270097	0.229399	0.206575	0.248546	0.186637	0.466062	0.309917	0.2075	0.154538	0.222151	0.249556	0.216233	0.259175	-0.171929	0.230244	0.264617	0.183763
ACH-000027	3.694	GOS-3	GOS3	GOS3_CENTRAL_NERVOUS_SYSTEM		NA	Male	DSMZ	NA	NA			NA	CVCL_2050	NA	central_nervous_system	Primary	Brain Cancer	Glioblastoma	55			central_nervous_system	glioma	glioblastoma		0.196907	0.204141	0.20791	0.222954	0.250782	0.159348	0.449551	0.272103	0.216277	0.148618	0.20293	0.264264	0.202948	0.236041	-0.223796	0.263856	0.24832	0.170844
ACH-000562	4.11715	HCC-78	HCC78	HCC78_LUNG		1290908	Male	DSMZ	NA	NA			NA	CVCL_2061	639	pleural_effusion	Metastasis	Lung Cancer	Non-Small Cell Lung Cancer (NSCLC), Adenocarcinoma	65	SIDM01068		lung	NSCLC	NSCLC_adenocarcinoma		0.380877	0.2505	0.220913	0.199923	0.252898	0.168813	0.461615	0.330395	0.205488	0.152209	0.202965	0.272511	0.219033	0.255161	-0.17797	0.279936	0.271842	0.170048
ACH-000748	3.66093	SJSA-1	SJSA1	SJSA1_BONE		909717	Male	ATCC	1	-4.5023	Adherent	RPMI + 10% FBS	55.3	CVCL_1697	1180	bone	Primary	Bone Cancer	Osteosarcoma	19	SIDM01112		bone	osteosarcoma			0.27534	0.256428	0.215857	0.211937	0.253356	0.15743	0.491125	0.23108	0.208027	0.15452	0.196448	0.291504	0.197524	0.240792	-0.352614	0.17866	0.275971	0.177549
NA.3	NA	NA	NA	NA	NA	NA	NA	NA	NA	NA	NA	NA	NA	NA	NA	NA	NA	NA	NA	NA	NA	NA	NA	NA	NA	NA	NA	NA	NA	NA	NA	NA	NA	NA	NA	NA	NA	NA	NA	NA	NA	NA	NA	NA
ACH-000834	3.96075	UM-UC-1	UMUC1	UMUC1_URINARY_TRACT		NA	Male	ECACC	2	-4.50606	Adherent	EMEM + 10% FBS + 2mM Glutamax + NEAA	66.3	CVCL_2743	NA	lymph_node	Metastasis	Bladder Cancer	Transitional Cell Carcinoma	NA			urinary_tract	bladder_carcinoma	bladder_transitional_cell		0.217018	0.269803	0.219849	0.200789	0.257417	0.14533	0.480742	0.317205	0.206626	0.159063	0.221117	0.256325	0.215989	0.252956	-0.169515	0.256434	0.269592	0.184006
ACH-000565	3.84324	RCM-1	RCM1	RCM1_LARGE_INTESTINE		909263	Female	HSRRB	0	-2.38049	Adherent	RPMI:F12 (1:1) + 20% FBS	79.1	CVCL_1648	1271	large_intestine	Primary	Colon/Colorectal Cancer	Adenocarcinoma	73	SIDM00359		colorectal	colorectal_adenocarcinoma			0.224612	0.196365	0.21052	0.18948	0.247406	0.158141	0.462382	0.314526	0.209379	0.149886	0.211969	0.257901	0.213166	0.244068	-0.119757	0.250055	0.258843	0.164296
ACH-000449	3.7417	MES-SA	MESSA	MESSA_SOFT_TISSUE		908127	Female	ATCC	NA	NA			NA	CVCL_1404	1395	endometrium	Primary	Sarcoma	Uterine Sarcoma	56	SIDM00625		soft_tissue	uterine_sarcoma			0.221046	0.207653	0.208134	0.202895	0.235429	0.13893	0.404078	0.246148	0.209353	0.141023	0.19942	0.273715	0.221311	0.23044	-0.138953	0.312674	0.277254	0.151152
ACH-000399	3.5272	NCI-H2196	NCIH2196	NCIH2196_LUNG		908481	Male	ATCC	NA	NA			NA	CVCL_1539	916	bone_marrow	Metastasis	Lung Cancer	Small Cell Lung Cancer (SCLC)	67	SIDM00731		lung	SCLC			0.28829	0.225804	0.191531	0.19958	0.22681	0.11547	0.410578	0.303148	0.196993	0.133602	0.203124	0.274624	0.192639	0.229084	-0.310833	0.23384	0.261231	0.151686
NA.4	NA	NA	NA	NA	NA	NA	NA	NA	NA	NA	NA	NA	NA	NA	NA	NA	NA	NA	NA	NA	NA	NA	NA	NA	NA	NA	NA	NA	NA	NA	NA	NA	NA	NA	NA	NA	NA	NA	NA	NA	NA	NA	NA	NA
ACH-000770	3.96283	P31/FUJ	P31FUJ	P31FUJ_HAEMATOPOIETIC_AND_LYMPHOID_TISSUE		909253	Male	HSRRB	3	-3.62251		RPMI + 10% FBS	87.6	CVCL_1632	642	haematopoietic_and_lymphoid_tissue		Leukemia	Acute Myelogenous Leukemia (AML), M5 (Eosinophilic/Monocytic)	NA	SIDM00363		blood	AML	M5		0.234536	0.161094	0.209067	0.197618	0.227049	0.158337	0.378125	0.273883	0.215492	0.140407	0.221847	0.265484	0.207814	0.256114	0.124351	0.256216	0.27823	0.157166
ACH-000710	3.74881	NCI-H854	NCIH854	NCIH854_LUNG		NA	Male	KCLB	NA	NA			NA	CVCL_A584	NA	lung	Primary	Lung Cancer	Non-Small Cell Lung Cancer (NSCLC), Adenocarcinoma	NA			lung	NSCLC	NSCLC_adenocarcinoma		0.280322	0.190134	0.204817	0.199083	0.233834	0.126515	0.471962	0.339864	0.207455	0.139148	0.20883	0.244105	0.192921	0.236563	-0.142383	0.21237	0.243843	0.159431
ACH-000507	3.73762	KE-39	KE39	KE39_STOMACH		NA	Male	RIKEN	2	-4.18403	Adherent	RPMI + 10% FBS	70	CVCL_3385	NA	lymph_node	Metastasis	Gastric Cancer	Adenocarcinoma	77			gastric	gastric_adenocarcinoma			0.223083	0.206802	0.209395	0.187249	0.239293	0.160513	0.42928	0.319111	0.200318	0.144455	0.203742	0.270361	0.208908	0.238323	-0.230361	0.280154	0.279244	0.167752
ACH-000066	3.72832	HCC4006	HCC4006	HCC4006_LUNG		NA	Male	ATCC	NA	NA			NA	CVCL_1269	NA	pleural_effusion	Metastasis	Lung Cancer	Non-Small Cell Lung Cancer (NSCLC), Adenocarcinoma	NA			lung	NSCLC	NSCLC_adenocarcinoma		0.257202	0.23195	0.221093	0.205108	0.255592	0.183514	0.461743	0.285461	0.20443	0.15546	0.211072	0.264396	0.205004	0.247203	-0.362059	0.257928	0.267384	0.175837
ACH-000022	3.6697	PA-TU-8988S	PATU8988S	PATU8988S_PANCREAS		NA	Female	DSMZ	2	-4.8726	Adherent	DMEM + 10% FBS + 2mM Glutamax	93.7	CVCL_1846	NA	liver	Metastasis	Pancreatic Cancer	Ductal Adenocarcinoma, exocrine	64	SIDM00452		pancreas	exocrine	exocrine_adenocarcinoma		0.220349	0.201311	0.204323	0.185954	0.236905	0.160416	0.453321	0.331786	0.205327	0.14441	0.203996	0.267585	0.193332	0.230419	-0.272974	0.276133	0.270618	0.156494
ACH-001668	3.23803	SUSA	SUSA	SUSA_TESTIS		NA	Male	DSMZ	1	-1.73281	Adherent	RPMI 1640 + 20% FBS	91.5	CVCL_L280	NA	Embryonal	Primary	Teratoma	Testicular	30			embryo	teratoma	testicular		0.0583223	0.181643	0.182185	0.175191	0.221819	0.168528	0.435836	0.28341	0.199526	0.133291	0.166678	0.265327	0.166669	0.181787	-0.266012	0.272949	0.258502	0.152379
ACH-000334	3.47061	DB	DB	DB_HAEMATOPOIETIC_AND_LYMPHOID_TISSUE		906832	Male	ATCC	2	-2.46347	Suspension	RPMI + 10% FBS	58.8	CVCL_1168	1185	ascites	Metastasis	Lymphoma	Diffuse Large B-cell Lymphoma (DLBCL)	45	SIDM00886		lymphocyte	non_hodgkin_lymphoma	DLBCL		0.246968	0.181095	0.19052	0.191394	0.220262	0.084323	0.388694	0.265353	0.198824	0.131593	0.179358	0.2886	0.182795	0.238297	-0.238027	0.28601	0.286264	0.148287
ACH-000374	4.02557	HCC1143	HCC1143	HCC1143_BREAST		749710	Female	ATCC	2	-3.48995	Adherent	RPMI + 10% FBS	84	CVCL_1245	1316	breast	Primary	Breast Cancer	Breast Ductal Carcinoma	52	SIDM00866		breast	breast_ductal_carcinoma	ERneg_HER2neg	basal_A	0.222822	0.295728	0.226313	0.199637	0.254192	0.154949	0.459813	0.3498	0.199973	0.152805	0.202339	0.28781	0.202357	0.260409	-0.150473	0.240588	0.288258	0.178254
ACH-000519	3.52627	PEER	PEER	PEER_HAEMATOPOIETIC_AND_LYMPHOID_TISSUE		NA	Female	HSRRB	0	-1.41739		RPMI + 10% FBS	76	CVCL_1913	NA	haematopoietic_and_lymphoid_tissue		Leukemia	Acute Lymphoblastic Leukemia (ALL), T-cell	4	SIDM00991		blood	ALL	t_cell		0.204818	0.19696	0.195676	0.183512	0.226355	0.113754	0.406786	0.200261	0.203421	0.133796	0.176758	0.286922	0.195886	0.235717	-0.18318	0.307651	0.282736	0.158443
ACH-000908	4.0482	SNU-520	SNU520	SNU520_STOMACH		NA	Female	KCLB	NA	NA			NA	CVCL_5072	NA	stomach	Primary	Gastric Cancer	Adenocarcinoma	60			gastric	gastric_adenocarcinoma			0.296012	0.209875	0.20677	0.194191	0.230666	0.13885	0.471909	0.347432	0.19937	0.140994	0.195707	0.260377	0.197505	0.2362	0.0157008	0.283739	0.26878	0.154118
ACH-002003	3.74531	A375 SKIN CJ3	A375SKINCJ3	A375_SKIN_CJ3_RESISTANT	A375 RMR SCH 0.25	NA	Unknown	Academic lab	2	-3.15469	Adherent	RPMI 1640 + 10% FBS + 1% P/S	92.4		NA	skin		Skin Cancer	Melanoma	NA		Drug resistance: Dabrafenib and Trametinib	skin	melanoma			0.309397	0.222126	0.209128	0.204423	0.244361	0.129202	0.399847	0.221931	0.201287	0.149246	0.200829	0.255484	0.182415	0.224507	-0.0672808	0.23669	0.258271	0.16345
ACH-000574	3.61566	FU-OV-1	FUOV1	FUOV1_OVARY		1240129	Female	DSMZ	NA	NA			NA	CVCL_2047	2063	ovary	Primary	Ovarian Cancer	Adenocarcinoma, high grade serous	65	SIDM01040		ovary	ovary_adenocarcinoma	high_grade_serous		0.143067	0.238221	0.209796	0.201675	0.251196	0.144684	0.45522	0.27285	0.207648	0.145737	0.195768	0.287688	0.18713	0.227914	-0.200651	0.198291	0.278638	0.170786
ACH-000148	3.72383	Hs 578T	HS578T	HS578T_BREAST		905957	Female	ATCC	3	-4.53665	Adherent	DMEM + 10% FBS	70.9	CVCL_0332	655	breast	Primary	Breast Cancer	Carcinoma	74	SIDM00135		breast	breast_carcinoma	ERneg_HER2neg	basal_B	0.301101	0.246803	0.228531	0.217325	0.261777	0.14234	0.491517	0.233503	0.215743	0.163055	0.204189	0.263995	0.206703	0.24492	-0.270352	0.129741	0.260215	0.182721
ACH-002461	3.91888	RVH421 SKIN FV1	RVH421SKINFV1	RVH421_SKIN_FV1_RESISTANT	RVH421_Dab	NA	Male	Academic lab	2	-5.20145	Adherent	RPMI 1640 + 10% FBS + PenStrepGlut	75		NA	central_nervous_system		Skin Cancer	Melanoma	NA		Drug resistance: Dabrafenib	skin	melanoma			0.225357	0.254482	0.214785	0.214101	0.25936	0.136391	0.447056	0.266711	0.206276	0.158228	0.228598	0.256727	0.204769	0.240351	0.0295282	0.133432	0.254393	0.188338
ACH-000646	3.57006	OVMANA	OVMANA	OVMANA_OVARY		NA	Female	HSRRB	2	-2.52692		RPMI + 10% FBS	49.5	CVCL_3111	NA	ovary	Primary	Ovarian Cancer	Adenocarcinoma, clear cell	51			ovary	ovary_adenocarcinoma	clear_cell		0.192635	0.216104	0.206412	0.187667	0.234772	0.216209	0.442953	0.304937	0.194389	0.142808	0.204264	0.244782	0.19806	0.223917	-0.269678	0.209123	0.248369	0.172334
ACH-000314	4.08169	HCC-2108	HCC2108	HCC2108_LUNG		NA	Male	KCLB	NA	NA			NA	CVCL_A352	NA	lung	Primary	Lung Cancer	Non-Small Cell Lung Cancer (NSCLC), Adenocarcinoma	59			lung	NSCLC	NSCLC_adenocarcinoma		0.344354	0.236302	0.222774	0.203661	0.259419	0.171448	0.433182	0.260469	0.205364	0.154636	0.204347	0.278052	0.2024	0.249336	-0.0656625	0.272425	0.276224	0.172964
ACH-000040	3.86305	U-118 MG	U118MG	U118MG_CENTRAL_NERVOUS_SYSTEM		687588	Male	ATCC	2	-3.7855	Adherent	DMEM + 10% FBS	69.1	CVCL_0633	7	central_nervous_system	Primary	Brain Cancer	Astrocytoma	NA	SIDM01193		central_nervous_system	glioma	astrocytoma		0.212172	0.25906	0.21764	0.215738	0.253968	0.143642	0.436059	0.250501	0.207833	0.153894	0.20394	0.283368	0.19664	0.239281	-0.0801171	0.219364	0.273618	0.176451
ACH-001057	3.53948		DERL2	DERL2_HAEMATOPOIETIC_AND_LYMPHOID_TISSUE		NA	Male	Academic lab	NA	NA			NA	CVCL_2016	NA	haematopoietic_and_lymphoid_tissue		Lymphoma	T-cell	30			lymphocyte	lymphoma_unspecified	t_cell		0.239927	0.217236	0.213414	0.196009	0.233631	0.120764	0.394331	0.212185	0.202942	0.141878	0.190027	0.283568	0.209366	0.260742	-0.260641	0.204651	0.296225	0.183227
ACH-000430	3.8247	TYK-nu	TYKNU	TYKNU_OVARY		909774	Female	HSRRB	NA	NA			NA	CVCL_1776	476	ovary	Primary	Ovarian Cancer	Adenocarcinoma, high grade serous	NA	SIDM00321		ovary	ovary_adenocarcinoma	high_grade_serous		0.273327	0.237019	0.205881	0.195813	0.250836	0.150467	0.407803	0.217167	0.202886	0.144686	0.189343	0.280754	0.199571	0.252348	-0.098331	0.280347	0.271484	0.163299
ACH-001041	3.50568	COLO-699	COLO699	COLO699_LUNG		NA	Female	DSMZ	2	-4.46943	Adherent	RPMI + 10% FBS	61.8	CVCL_1992	NA	pleural_effusion	Metastasis	Lung Cancer	Non-Small Cell Lung Cancer (NSCLC), Adenocarcinoma	57	SIDM00911		lung	NSCLC	NSCLC_adenocarcinoma		0.183332	0.238618	0.197231	0.203356	0.240701	0.117092	0.425346	0.253236	0.200459	0.137443	0.199883	0.275043	0.191378	0.222759	-0.168576	0.163826	0.261935	0.162616
NA.5	NA	NA	NA	NA	NA	NA	NA	NA	NA	NA	NA	NA	NA	NA	NA	NA	NA	NA	NA	NA	NA	NA	NA	NA	NA	NA	NA	NA	NA	NA	NA	NA	NA	NA	NA	NA	NA	NA	NA	NA	NA	NA	NA	NA
ACH-000370	3.66611	SNU-626	SNU626	SNU626_CENTRAL_NERVOUS_SYSTEM		NA	Male	KCLB	1	-1.60353		RPMI + 10% FBS	54.4	CVCL_5080	NA	central_nervous_system		Brain Cancer	Glioblastoma	65			central_nervous_system	glioma	glioblastoma		0.218991	0.246524	0.203673	0.210768	0.24285	0.170393	0.479162	0.289961	0.206261	0.149268	0.207469	0.265338	0.192601	0.224379	-0.28468	0.225135	0.251007	0.16701
ACH-001630	3.55047	PEO1	PEO1	PEO1_OVARY		1480372	Female	Sigma-Aldrich	2	-5.77456	Adherent	RPMI 1640 + 10% FBS + 2mM Glutamine + 2mM Sodium Pyruvate	87.2	CVCL_2686	177	ascites	Metastasis	Ovarian Cancer	Cystadenocarcinoma	NA	SIDM00472		ovary	ovary_adenocarcinoma			0.250495	0.224711	0.208386	0.187911	0.240646	0.158944	0.441485	0.312455	0.1876	0.155038	0.179734	0.260579	0.202461	0.223908	-0.388174	0.268104	0.266607	0.169577
ACH-000437	3.99215	SW 1088	SW1088	SW1088_CENTRAL_NERVOUS_SYSTEM		909745	Male	ATCC	2	-4.83565	Adherent	RPMI + 10% FBS	75.1	CVCL_1715	1310	central_nervous_system	Primary	Brain Cancer	Astrocytoma	72	SIDM01155		central_nervous_system	glioma	astrocytoma		0.239559	0.257088	0.223355	0.215837	0.266554	0.151893	0.48853	0.258811	0.213876	0.158906	0.211448	0.286265	0.212616	0.240798	-0.107819	0.204318	0.27709	0.193026
ACH-000498	3.8664	KO52	KO52	KO52_HAEMATOPOIETIC_AND_LYMPHOID_TISSUE		1330932	Male	HSRRB	1	-1.05107	Suspension	AlphaMEM + 10% heat inactivated FBS	99.6	CVCL_1321	1325	bone_marrow		Leukemia	Acute Myelogenous Leukemia (AML), M2 (Myeloblastic)	46	SIDM00018		blood	AML	M2		0.255219	0.173452	0.198712	0.184009	0.224403	0.123857	0.424007	0.221047	0.211663	0.13695	0.212655	0.270771	0.190322	0.25563	0.116193	0.235704	0.273306	0.158502
ACH-001392	3.35522	SUM-185PE	SUM185PE	SUM185PE_BREAST		NA	Female	Asterand	0	-1.50366	Adherent	Ham's F12 + 5% FBS + 10mM HEPES + 1ug/ml Hydrocortisone + 5ug/ml Insulin	40	CVCL_5591	NA	pleural_effusion	Metastasis	Breast Cancer	Carcinoma	NA			breast	breast_carcinoma	ERneg_HER2neg	luminal	0.165767	0.172789	0.19791	0.186954	0.225034	0.0939372	0.410447	0.309634	0.187907	0.136421	0.193143	0.225042	0.186472	0.197063	-0.143319	0.237636	0.226053	0.146332
ACH-000503	3.86072	BICR 16	BICR16	BICR16_UPPER_AERODIGESTIVE_TRACT		NA	Male	ECACC	2	-2.45683	Adherent	DMEM + 10% FBS + 2mM Glutamine	73.7	CVCL_2308	NA	upper_aerodigestive_tract	Primary	Head and Neck Cancer	Squamous Cell Carcinoma, oral	NA			upper_aerodigestive	upper_aerodigestive_squamous	oral		0.194042	0.267577	0.22793	0.207142	0.26583	0.149459	0.478313	0.315425	0.211691	0.160972	0.195814	0.269399	0.215517	0.237673	-0.260174	0.255527	0.275229	0.193357
ACH-000328	3.59968	LN-215	LN215	LN215_CENTRAL_NERVOUS_SYSTEM		NA	Female	Academic lab	NA	NA			NA	CVCL_3954	NA	central_nervous_system		Brain Cancer	Glioblastoma	NA			central_nervous_system	glioma	glioblastoma		0.227955	0.221706	0.208134	0.21586	0.257644	0.14964	0.460543	0.273878	0.209225	0.147788	0.224632	0.285423	0.198809	0.233717	-0.37249	0.218236	0.268605	0.170377
ACH-000403	3.77842	NCI-H747	NCIH747	NCIH747_LARGE_INTESTINE		908457	Male	ATCC	3	-3.45121	Adherent	RPMI + 10% FBS	84.6	CVCL_1587	573	large_intestine	Metastasis	Colon/Colorectal Cancer	Adenocarcinoma	69	SIDM00778		colorectal	colorectal_adenocarcinoma			0.252881	0.24092	0.211846	0.196272	0.254379	0.147695	0.467879	0.339858	0.201928	0.146744	0.209191	0.286778	0.197404	0.247877	-0.349154	0.273463	0.282037	0.170421
ACH-000400	3.76414	SK-CO-1	SKCO1	SKCO1_LARGE_INTESTINE		909718	Male	ATCC	NA	NA			NA	CVCL_0626	40	ascites	Metastasis	Colon/Colorectal Cancer	Adenocarcinoma	65	SIDM01096		colorectal	colorectal_adenocarcinoma			0.273338	0.230471	0.215022	0.180707	0.239363	0.152778	0.463168	0.304298	0.197524	0.145993	0.203653	0.259089	0.196535	0.243173	-0.251167	0.286154	0.255069	0.168975
ACH-000224	3.63304		HS819T	HS819T_FIBROBLAST		NA	Male	ATCC	NA	NA			NA	CVCL_0928	NA	fibroblast		Fibroblast	Bone	60			fibroblast	fibroblast_bone			0.23184	0.229735	0.227541	0.225442	0.253109	0.168674	0.458366	0.247967	0.216147	0.166449	0.229354	0.222141	0.213563	0.234685	-0.279147	0.156925	0.241332	0.188914
ACH-000318	3.84729	TE-10	TE10	TE10_OESOPHAGUS		753622	Male	RIKEN	2	-3.47154		DMEM + 10% FBS	90.1	CVCL_1760	1561	oesophagus	Primary	Esophageal Cancer	Squamous Cell Carcinoma	NA	SIDM00349		esophagus	esophagus_squamous			0.241531	0.255931	0.214552	0.187356	0.247878	0.154059	0.460511	0.287753	0.194894	0.150038	0.190619	0.282684	0.200341	0.242403	-0.189132	0.277868	0.274726	0.173273
ACH-001430	3.1977	TC138	TC138	TC138_BONE		NA	Male	Academic lab	2	-1.67662	not found	not found	66.7	CVCL_4Z30	NA	bone		Bone Cancer	Ewings Sarcoma	NA			bone	Ewing_sarcoma		EWS_FLI	0.190261	0.245856	0.199498	0.203942	0.228709	0.113472	0.388344	0.213686	0.200123	0.135675	0.171059	0.28561	0.188746	0.21526	-0.432456	0.223838	0.278822	0.147252
ACH-000928	3.68089	JHUEM-1	JHUEM1	JHUEM1_ENDOMETRIUM		NA	Female	RIKEN	2	-2.47948	Adherent	DMEM:F12 (1:1) + 15% FBS	57.5	CVCL_4655	NA	endometrium	Primary	Endometrial/Uterine Cancer	Endometrial Adenocarcinoma	56			uterus	endometrial_adenocarcinoma			0.149181	0.199271	0.208928	0.200918	0.2433	0.188945	0.478099	0.353759	0.210022	0.143099	0.202821	0.263189	0.211149	0.232307	-0.297682	0.261585	0.265958	0.166038
ACH-000893	3.68696	NCI-H1651	NCIH1651	NCIH1651_LUNG		910900	Male	ATCC	NA	NA			NA	CVCL_1484	1828	lung	Primary	Lung Cancer	Non-Small Cell Lung Cancer (NSCLC), Adenocarcinoma	71	SIDM00744		lung	NSCLC	NSCLC_adenocarcinoma		0.190444	0.238239	0.211619	0.203863	0.247062	0.142756	0.513272	0.274766	0.21118	0.153208	0.196021	0.283983	0.21213	0.238883	-0.290406	0.232607	0.260261	0.167077
ACH-000889	3.45823	KMM-1	KMM1	KMM1_HAEMATOPOIETIC_AND_LYMPHOID_TISSUE		NA	Male	HSRRB	2	-3.80182		RPMI + 10% FBS	93.7	CVCL_2981	NA	haematopoietic_and_lymphoid_tissue	Primary	Myeloma	Multiple Myeloma	62			plasma_cell	multiple_myeloma			0.263047	0.188914	0.202062	0.198336	0.225234	0.100142	0.420452	0.259646	0.195253	0.129003	0.179373	0.287051	0.180757	0.233344	-0.312691	0.289488	0.272277	0.146545
ACH-000799	3.85511	Hs 695T	HS695T	HS695T_SKIN		NA	Male	ATCC	2	-3.06351	Adherent	EMEM + 10% FBS	62.2	CVCL_0851	NA	lymph_node	Metastasis	Skin Cancer	Melanoma, amelanotic	26			skin	melanoma	amelanotic		0.23822	0.251441	0.206327	0.193923	0.242776	0.130965	0.446099	0.250144	0.199387	0.150338	0.221066	0.263367	0.196191	0.217946	0.0572561	0.16658	0.256993	0.166088
ACH-001623	3.88002	Onda 8	ONDA8	ONDA8_CENTRAL_NERVOUS_SYSTEM		NA	Female	JCRB	2	-3.62542	Adherent	DMEM + 10% FBS	83.7		NA	central_nervous_system	Primary	Brain Cancer	Glioblastoma	31			central_nervous_system	glioma	glioblastoma		0.233136	0.247777	0.217265	0.217274	0.265211	0.162829	0.468518	0.228759	0.205555	0.1559	0.212893	0.274339	0.205993	0.235531	-0.123882	0.220682	0.273109	0.179129
ACH-000736	4.03214	SNU-601	SNU601	SNU601_STOMACH		NA	Male	KCLB	2	-3.55878		RPMI + 10% FBS	92.3	CVCL_0101	NA	ascites	Metastasis	Gastric Cancer	Adenocarcinoma, signet ring cell	34			gastric	gastric_adenocarcinoma	signet_ring_cell		0.267557	0.211467	0.211228	0.191645	0.243432	0.122167	0.453421	0.338821	0.198955	0.145369	0.21658	0.268531	0.204247	0.248488	-0.0503664	0.329202	0.27125	0.160149
ACH-000876	3.71984	MDA-MB-415	MDAMB415	MDAMB415_BREAST		924240	Female	ATCC	3	-3.71756	Adherent	L15 + 15% FBS + 2mM Glutamine + 10ug/ml Insulin + 10ug/ml Glutathione	92	CVCL_0621	344	pleural_effusion	Metastasis	Breast Cancer	Carcinoma	38	SIDM00630		breast	breast_carcinoma	ERpos_HER2neg	HER2_amp	0.226861	0.215758	0.211662	0.204215	0.234518	0.186784	0.459925	0.330084	0.204395	0.139224	0.217333	0.244592	0.20366	0.224509	-0.284629	0.287669	0.252318	0.160956
ACH-001232	3.94035		UW228	UW228_CENTRAL_NERVOUS_SYSTEM		NA	Female	Academic lab	1	-4.50228	not found	not found	87.7	CVCL_8585	NA	central_nervous_system		Brain Cancer	Medulloblastoma	NA			central_nervous_system	medulloblastoma		non_MYC	0.312211	0.263106	0.227061	0.214422	0.26894	0.151432	0.489433	0.265796	0.211148	0.157185	0.220182	0.277157	0.216896	0.248002	-0.241488	0.190961	0.277317	0.190594
ACH-001618	3.45555	OCI-M2	OCIM2	OCIM2_HAEMATOPOIETIC_AND_LYMPHOID_TISSUE		NA	Unknown	DSMZ	2	-3.17963	Suspension	IMDM + 20% FBS	84.8	CVCL_2150	NA	haematopoietic_and_lymphoid_tissue	Primary	Leukemia	Acute Myelogenous Leukemia (AML)	56			blood	AML			0.169438	0.193969	0.19559	0.192187	0.226262	0.139657	0.420075	0.27037	0.199444	0.133467	0.186666	0.270736	0.201483	0.217779	-0.330501	0.359428	0.263803	0.145699
ACH-000235	4.03833	Panc 04.03	PANC0403	PANC0403_PANCREAS		1298476	Male	ATCC	4	-5.39401	Adherent	RPMI + 15% FBS + 20ug/ml Insulin	83.1	CVCL_1636	2123	pancreas	Primary	Pancreatic Cancer	Ductal Adenocarcinoma, exocrine	70	SIDM01137		pancreas	exocrine	exocrine_adenocarcinoma		0.276282	0.229323	0.221714	0.194229	0.259152	0.188309	0.491762	0.3125	0.202603	0.15887	0.22012	0.282035	0.227948	0.252281	-0.150744	0.225472	0.271131	0.175347
ACH-000381	3.87876	T84	T84	T84_LARGE_INTESTINE		909761	Male	ATCC	3	-3.64321	Adherent	DMEM:F12(1:1) + 5% FBS + 2mM Glutamine	80.3	CVCL_0555	997	lung	Metastasis	Colon/Colorectal Cancer	Adenocarcinoma	72	SIDM00782		colorectal	colorectal_adenocarcinoma			0.252749	0.230089	0.208249	0.183005	0.242009	0.172344	0.452148	0.353106	0.198694	0.145615	0.209455	0.273306	0.198534	0.251841	-0.230569	0.312581	0.262809	0.162793
ACH-001993	3.41128	NALM-16	NALM16	NALM16_HAEMATOPOIETIC_AND_LYMPHOID_TISSUE	NALM-16, Nalm-16	NA	Female	DSMZ	2	-3.68786	Adherent	RPMI + 10% FBS	66.6		NA	haematopoietic_and_lymphoid_tissue		Leukemia	Acute Lymphoblastic Leukemia (ALL), B-cell	12			blood	ALL	b_cell		0.238897	0.191183	0.207506	0.200324	0.236243	0.110817	0.406101	0.225577	0.204312	0.138599	0.210408	0.273766	0.184521	0.242326	-0.309968	0.205039	0.278775	0.166855
ACH-001301	3.0372	COGN278	COGN278	COGN278_AUTONOMIC_GANGLIA		NA	Unknown	Children&#39;s Oncology Group	2	-2.53924	not found	not found	66.9	CVCL_AX49	NA	autonomic_ganglia		Neuroblastoma		NA			peripheral_nervous_system	neuroblastoma		MYCN_amp	0.106034	0.203714	0.191654	0.201568	0.225663	0.0876758	0.362878	0.228273	0.194891	0.134919	0.186316	0.268582	0.193007	0.19778	-0.371487	0.208221	0.266011	0.151497
ACH-000854	3.63235	OCI-MY5	OCIMY5	OCIMY5_HAEMATOPOIETIC_AND_LYMPHOID_TISSUE		NA	Unknown	Academic lab	1	-2.70872	not found	not found	45.9	CVCL_E332	NA	haematopoietic_and_lymphoid_tissue		Myeloma	Multiple Myeloma	NA			plasma_cell	multiple_myeloma			0.322911	0.209355	0.211694	0.20371	0.236318	0.159156	0.442388	0.23398	0.212896	0.137734	0.188931	0.265594	0.202547	0.245451	-0.343427	0.27327	0.27016	0.15968
ACH-000187	3.26035	COR-L311	CORL311	CORL311_LUNG		687980	Male	ECACC	1	-3.04376		RPMI + 10% FBS + 2mM Glutamine	68.1	CVCL_2412	1167	lung	Primary	Lung Cancer	Small Cell Lung Cancer (SCLC)	63	SIDM00509		lung	SCLC			0.165771	0.21765	0.191417	0.181492	0.217884	0.130092	0.40769	0.319341	0.192735	0.124799	0.171673	0.282566	0.168336	0.196481	-0.338816	0.240129	0.261334	0.129778
ACH-000543	3.80714	SNU-489	SNU489	SNU489_CENTRAL_NERVOUS_SYSTEM		NA	Male	KCLB	NA	NA			NA	CVCL_5069	NA	central_nervous_system		Brain Cancer	Glioblastoma	54			central_nervous_system	glioma	glioblastoma		0.24868	0.265106	0.219241	0.225244	0.257653	0.17082	0.487205	0.254348	0.217965	0.154324	0.232546	0.234762	0.201109	0.235885	-0.244476	0.216175	0.246598	0.183954
ACH-000569	3.68836	IST-MES1	ISTMES1	ISTMES1_PLEURA		907173	Female	ICLC	0	-2.1111	Adherent	DMEM + 10% FBS + 2mM Glutamax	80	CVCL_1311	1001	pleural_effusion	Primary	Lung Cancer	Mesothelioma	70	SIDM00224		lung	mesothelioma			0.235884	0.236862	0.218017	0.217506	0.253799	0.146571	0.477621	0.255689	0.20514	0.153813	0.199066	0.28139	0.189745	0.252541	-0.302162	0.224863	0.267094	0.17492
ACH-000668	3.93708	HCC70	HCC70	HCC70_BREAST		907048	Female	ATCC	NA	NA			NA	CVCL_1270	937	breast	Primary	Breast Cancer	Breast Ductal Carcinoma	49	SIDM00673		breast	breast_ductal_carcinoma	ERneg_HER2neg	basal_A	0.226712	0.248792	0.22595	0.19751	0.248715	0.200458	0.455307	0.334534	0.206654	0.151262	0.205305	0.277489	0.210248	0.245907	-0.178438	0.226035	0.275482	0.179162
ACH-000134	3.8952	HS274T	HS274T	HS274T_FIBROBLAST		NA	Female	ATCC	NA	NA			NA	CVCL_0711	NA	fibroblast		Fibroblast	Breast	66			fibroblast	fibroblast_breast			0.23477	0.24074	0.228855	0.221406	0.263448	0.165436	0.513108	0.253341	0.215888	0.165188	0.227729	0.262472	0.20145	0.24041	-0.148166	0.163268	0.260032	0.185821
ACH-000924	3.69534	NCI-H2172	NCIH2172	NCIH2172_LUNG		1298353	Female	ATCC	2	-4.91201	Adherent	RPMI + 10% FBS	87	CVCL_1537	1692	lung	Primary	Lung Cancer	Non-Small Cell Lung Cancer (NSCLC), unspecified	NA	SIDM00926		lung	NSCLC			0.186266	0.221282	0.204207	0.200386	0.249693	0.184616	0.489818	0.254552	0.207783	0.142982	0.18704	0.28774	0.206153	0.215121	-0.258497	0.280184	0.267494	0.168522
ACH-001450	3.43204	BLUE-1	BLUE1	BLUE1_HAEMATOPOIETIC_AND_LYMPHOID_TISSUE		NA	Male	DSMZ	2	-3.41457	Suspension	RPMI 1640 + 20% FBS	87	CVCL_1967	NA	bone_marrow	Primary	Lymphoma	B-cell, Non-Hodgkins, Burkitts	29			lymphocyte	non_hodgkin_lymphoma	b_cell_burkitt		0.21223	0.195462	0.204061	0.185995	0.217085	0.0815781	0.419489	0.209963	0.195246	0.132689	0.190269	0.275112	0.18347	0.238337	-0.258988	0.316716	0.283406	0.149923
ACH-000296	3.54396	OUMS-23	OUMS23	OUMS23_LARGE_INTESTINE		NA	Male	HSRRB	3	-3.31819		DMEM + 10% FBS	79.1	CVCL_3088	NA	pericardial_effusion	Metastasis	Colon/Colorectal Cancer	Adenocarcinoma	NA	SIDM00036		colorectal	colorectal_adenocarcinoma			0.106584	0.209188	0.205534	0.196818	0.239418	0.129529	0.473224	0.327634	0.204499	0.144138	0.217449	0.256547	0.196681	0.215677	-0.187681	0.17696	0.260339	0.171421
ACH-000713	3.91899	Caov-3	CAOV3	CAOV3_OVARY		906825	Female	ATCC	3	-2.50363	Adherent	DMEM + 10% FBS	77.4	CVCL_0201	320	ovary	Primary	Ovarian Cancer	Adenocarcinoma, high grade serous	54	SIDM00919		ovary	ovary_adenocarcinoma	high_grade_serous		0.214614	0.206895	0.217219	0.200858	0.250781	0.221541	0.501777	0.318917	0.204504	0.157224	0.2166	0.273462	0.217716	0.233562	-0.246447	0.285665	0.269623	0.17448
ACH-001360	3.64804	MS751	MS751	MS751_CERVIX		1240179	Female	ATCC	2	-3.41226	Adherent	EMEM (EBSS) + 10% FBS	80.1	CVCL_4996	386	lymph_node	Metastasis	Cervical Cancer	Squamous Cell Carcinoma	47	SIDM00638		cervix	cervical_squamous			0.277784	0.223933	0.208528	0.192126	0.241028	0.177356	0.42623	0.299825	0.199033	0.147829	0.188933	0.27132	0.20399	0.226524	-0.328842	0.25589	0.277168	0.159381
ACH-000273	3.81083	SF539	SF539	SF539_CENTRAL_NERVOUS_SYSTEM		905984	Female	Academic lab	2	-4.7371	Mixed adherent and suspension	RPMI + 5% FBS	83.1	CVCL_1691	1781	central_nervous_system	Primary	Brain Cancer	Glioma	NA	SIDM00083		central_nervous_system	glioma			0.249573	0.261337	0.223144	0.217308	0.260099	0.16629	0.44878	0.230155	0.214066	0.155899	0.222528	0.271881	0.204878	0.242947	-0.228836	0.219077	0.271212	0.180495
ACH-001715	3.57229	CAL-72	CAL72	CAL72_BONE		906827	Male	DSMZ	2	-2.92392	Adherent	DMEM + 10% FBS + 2 mM L-glutamine + 1x insulin-transferrin-sodium selenite	56.8	CVCL_1113	550	bone		Bone Cancer	Osteosarcoma	10	SIDM00930		bone	osteosarcoma			0.157982	0.243995	0.218019	0.210231	0.26114	0.159699	0.471731	0.243486	0.206789	0.162343	0.208783	0.280177	0.207502	0.22554	-0.301822	0.153774	0.276533	0.186391
ACH-001617	3.41571	OCI-LY7	OCILY7	OCILY7_HAEMATOPOIETIC_AND_LYMPHOID_TISSUE		1659819	Male	DSMZ	NA	NA			NA	CVCL_1881	1606	haematopoietic_and_lymphoid_tissue	Primary	Lymphoma	Diffuse Large B-cell Lymphoma (DLBCL)	48	SIDM00459		lymphocyte	non_hodgkin_lymphoma	DLBCL		0.205432	0.166579	0.201765	0.18469	0.222574	0.0870725	0.385305	0.263936	0.191347	0.132427	0.180182	0.289483	0.174746	0.234999	-0.148378	0.213844	0.280708	0.149002
ACH-000639	3.54827	NCI-H211	NCIH211	NCIH211_LUNG		1240189	Female	ATCC	2	-5.07636	Suspension	RPMI + 10% FBS	90	CVCL_1529	2107	bone_marrow	Metastasis	Lung Cancer	Small Cell Lung Cancer (SCLC)	50	SIDM00704		lung	SCLC			0.188679	0.249684	0.189153	0.185842	0.226414	0.170047	0.371752	0.322788	0.192576	0.124083	0.16095	0.285493	0.192495	0.222278	-0.279856	0.334259	0.26962	0.142014
ACH-000590	3.80513	NCI-H2073	NCIH2073	NCIH2073_LUNG		NA	Female	ATCC	NA	NA			NA	CVCL_1521	NA	lung	Primary	Lung Cancer	Non-Small Cell Lung Cancer (NSCLC), Adenocarcinoma	47	SIDM00757		lung	NSCLC	NSCLC_adenocarcinoma		0.256495	0.243712	0.216345	0.200095	0.251219	0.170445	0.480181	0.313444	0.206824	0.154252	0.206158	0.271303	0.203311	0.240986	-0.305764	0.267711	0.264693	0.163716
ACH-000553	3.86511	Sq-1	SQ1	SQ1_LUNG		NA	Male	RIKEN	NA	NA			NA	CVCL_4900	NA	lung	Primary	Lung Cancer	Non-Small Cell Lung Cancer (NSCLC), Squamous Cell Carcinoma	NA			lung	NSCLC	NSCLC_squamous		0.268986	0.231844	0.217182	0.19579	0.256247	0.137374	0.46626	0.312421	0.206242	0.150091	0.20118	0.278011	0.200818	0.26196	-0.261829	0.296793	0.273781	0.171953
ACH-000084	4.13868		MUTZ3	MUTZ3_HAEMATOPOIETIC_AND_LYMPHOID_TISSUE	MUTZ3	NA	Male	DSMZ	NA	NA			NA	CVCL_1433	NA	haematopoietic_and_lymphoid_tissue		Leukemia	Acute Myelogenous Leukemia (AML)	29			blood	AML			0.274575	0.190978	0.217116	0.204905	0.227009	0.0941248	0.432968	0.308523	0.214031	0.138084	0.251618	0.250978	0.190422	0.29021	0.186067	0.215719	0.272574	0.178783
ACH-000094	3.99307	HPAF-II	HPAFII	HPAFII_PANCREAS		724869	Male	ATCC	NA	NA			NA	CVCL_0313	889	ascites	Metastasis	Pancreatic Cancer	Ductal Adenocarcinoma, exocrine	44	SIDM00669		pancreas	exocrine	exocrine_adenocarcinoma		0.208091	0.225788	0.221099	0.193777	0.254962	0.165114	0.478473	0.336054	0.206244	0.154148	0.222166	0.256767	0.208466	0.251716	-0.0804957	0.254519	0.25849	0.177691
ACH-000361	3.8005	SK-HEP-1	SKHEP1	SKHEP1_LIVER		909719	Male	ATCC	2	-2.52661	Adherent	EMEM + 10% FBS	80.9	CVCL_0525	874	ascites	Metastasis	Liver Cancer	Hepatocellular Carcinoma	52	SIDM01110		liver	hepatocellular_carcinoma			0.269246	0.237051	0.222613	0.21115	0.255165	0.138417	0.471419	0.213707	0.200202	0.154991	0.204583	0.279206	0.201266	0.256046	-0.22743	0.254312	0.282511	0.176046
ACH-000719	3.6281	RMG-I	RMGI	RMGI_OVARY		909699	Female	HSRRB	2	-3.79455		RPMI + 10% FBS	58.3	CVCL_1662	1162	ascites	Metastasis	Ovarian Cancer	Adenocarcinoma, clear cell	34	SIDM00352		ovary	ovary_adenocarcinoma	clear_cell		0.191191	0.210021	0.20566	0.198181	0.24575	0.155689	0.428377	0.279748	0.208782	0.149262	0.209501	0.240699	0.210685	0.223767	-0.197395	0.248797	0.250025	0.169357
ACH-001396	3.49365	SUM-52PE, SUM52	SUM52PE	SUM52PE_BREAST		NA	Female	Asterand	1	-2.38656	Adherent	Ham's F12 + 5% FBS + 10mM HEPES + 1ug/ml Hydrocortisone + 5ug/ml Insulin	85.4	CVCL_3425	NA	pleural_effusion	Metastasis	Breast Cancer	Carcinoma	NA			breast	breast_carcinoma	ERpos_HER2pos	luminal	0.224727	0.161697	0.19311	0.186609	0.218263	0.167608	0.378754	0.324392	0.198238	0.138109	0.189039	0.239625	0.191825	0.20643	-0.135586	0.236465	0.234297	0.140049
ACH-001848	3.80986	ICC8	ICC8	ICC8_BILIARY_TRACT		NA	Unknown	Academic lab	2	-4.16022	Adherent	RPMI + 10% FBS	89.7		NA	biliary_tract		Bile Duct Cancer	Cholangiocarcinoma, intrahepatic	NA			bile_duct	cholangiocarcinoma	intrahepatic		0.201631	0.226503	0.216672	0.19426	0.260318	0.158045	0.472595	0.31405	0.195076	0.159904	0.209522	0.260132	0.205714	0.242882	-0.134518	0.187792	0.257274	0.182007
ACH-000339	4.08122		HCC461	HCC461_LUNG		NA	Male	Academic lab	3	-4.84024	not found	not found	93.1	CVCL_5135	NA	lung		Lung Cancer	Non-Small Cell Lung Cancer (NSCLC), Adenocarcinoma	NA			lung	NSCLC	NSCLC_adenocarcinoma		0.369639	0.264694	0.221417	0.199545	0.264657	0.153408	0.497244	0.234906	0.203372	0.157765	0.195841	0.294581	0.201239	0.243114	-0.106234	0.22791	0.284117	0.174009
NA.6	NA	NA	NA	NA	NA	NA	NA	NA	NA	NA	NA	NA	NA	NA	NA	NA	NA	NA	NA	NA	NA	NA	NA	NA	NA	NA	NA	NA	NA	NA	NA	NA	NA	NA	NA	NA	NA	NA	NA	NA	NA	NA	NA	NA
ACH-000218	4.12546	PL-21	PL21	PL21_HAEMATOPOIETIC_AND_LYMPHOID_TISSUE		1330991	Male	DSMZ	NA	NA			NA	CVCL_2161	698	haematopoietic_and_lymphoid_tissue		Leukemia	Acute Myelogenous Leukemia (AML), M3 (Promyelocytic)	24	SIDM00450		blood	AML	M3		0.210516	0.202711	0.207668	0.19362	0.229213	0.138056	0.380693	0.311652	0.219969	0.138101	0.239821	0.275798	0.196569	0.254843	0.266023	0.207808	0.287258	0.165138
ACH-000789	3.12555	NCI-H810	NCIH810	NCIH810_LUNG		925341	Male	ATCC	NA	NA			NA	CVCL_1590	1104	lung	Primary	Lung Cancer	Non-Small Cell Lung Cancer (NSCLC), Large Cell Carcinoma	51	SIDM01116		lung	NSCLC	NSCLC_large_cell		0.117005	0.230609	0.183301	0.186952	0.220119	0.0994817	0.408194	0.291185	0.183647	0.127898	0.180007	0.280568	0.169099	0.207511	-0.451657	0.313713	0.246558	0.13136
ACH-000413	3.79542		HS739T	HS739T_FIBROBLAST		NA	Female		NA	NA			NA	CVCL_0882	NA	fibroblast		Fibroblast	Breast	52			fibroblast	fibroblast_breast			0.220032	0.229503	0.226699	0.229563	0.25765	0.153764	0.504934	0.237927	0.217467	0.164369	0.224741	0.241445	0.208944	0.242416	-0.154392	0.145106	0.255249	0.190005
ACH-000125	3.89295	TO 175.T	TO175T	TO175T_FIBROBLAST		NA	Male	ATCC	NA	NA			NA	CVCL_3806	NA	lymph_node	Metastasis	Fibroblast	Lymphoma	29			fibroblast	fibroblast_lymphocyte			0.221865	0.249148	0.230623	0.223089	0.267277	0.152933	0.49929	0.238608	0.219814	0.168907	0.213551	0.272499	0.203228	0.240074	-0.13395	0.157648	0.273298	0.195044
ACH-000180	3.75832	Hs 839.T	HS839T	HS839T_FIBROBLAST		NA	Female	ATCC	NA	NA			NA	CVCL_0941	NA	fibroblast		Fibroblast	Skin	42			fibroblast	fibroblast_skin			0.223295	0.236134	0.223585	0.215866	0.258229	0.163591	0.451326	0.237008	0.213892	0.165628	0.217278	0.262973	0.19942	0.236249	-0.175708	0.172523	0.269864	0.187168
ACH-000215	4.02448	LN382	LN382	LN382_CENTRAL_NERVOUS_SYSTEM	LN-382	NA	Male	Academic lab	2	-5.64031	Adherent	DMEM; 10% FBS	NA	CVCL_3956	NA	central_nervous_system		Brain Cancer	Glioblastoma	NA			central_nervous_system	glioma	glioblastoma		0.319675	0.260988	0.21975	0.217591	0.258215	0.157026	0.467504	0.225714	0.214799	0.154716	0.216625	0.273614	0.205513	0.24002	-0.0717018	0.21904	0.268687	0.17671
ACH-001001	3.81764	143B	143B	143B_BONE		NA	Female	ATCC	1	-4.61152	not found	not found	89	CVCL_2270	NA	bone	Primary	Bone Cancer	Osteosarcoma	13	SIDM00804		bone	osteosarcoma			0.198263	0.241513	0.215837	0.202876	0.258809	0.15245	0.459572	0.229703	0.196745	0.156648	0.183121	0.28672	0.196394	0.218691	-0.0806575	0.241316	0.288909	0.170736
ACH-000407	3.79232	SNU-685	SNU685	SNU685_ENDOMETRIUM		NA	Female	KCLB	2	-4.17513		RPMI + 10% FBS	84.1	CVCL_5083	NA	endometrium	Primary	Endometrial/Uterine Cancer	Malignant Mixed Mullerian Tumor (MMMT)	70	SIDM00165		uterus	MMMT			0.204302	0.240302	0.210078	0.202831	0.254427	0.15712	0.466146	0.19752	0.207113	0.155935	0.187816	0.27046	0.192369	0.22733	-0.0878734	0.256264	0.270199	0.179979
ACH-002027	3.64541	HOUA-I	HOUAI	HOUAI_ENDOMETRIUM		NA	Female	RIKEN	1	-3.53596	Adherent	HamF12+15%FBS	73		NA	endometrium	Primary	Endometrial/Uterine Cancer	Endometrial Adenocarcinoma	55			uterus	endometrial_adenocarcinoma			0.122746	0.203646	0.213215	0.196481	0.23499	0.145016	0.509331	0.321423	0.200259	0.146717	0.219019	0.215178	0.211216	0.236578	-0.166342	0.232754	0.234379	0.168806
ACH-001132	3.47747		MTA	MTA_HAEMATOPOIETIC_AND_LYMPHOID_TISSUE		NA	Female	Academic lab	NA	NA			NA	CVCL_3032	NA	haematopoietic_and_lymphoid_tissue		Lymphoma	T-cell	NA			lymphocyte	lymphoma_unspecified	t_cell		0.204411	0.162864	0.202714	0.198146	0.225754	0.124079	0.402804	0.238181	0.202981	0.136001	0.201777	0.278455	0.198451	0.252585	-0.239107	0.23638	0.281491	0.169502
ACH-001278	3.5112	BIN-67	BIN67	BIN67_OVARY		NA	Female	Academic lab	2	-3.73848	not found	not found	43	CVCL_S987	NA	bone	Metastasis	Ovarian Cancer	Small Cell Carcinoma of the Ovary Hypercalcemic Type (SCCOHT)	NA			ovary	SCCOHT			0.225852	0.2041	0.196911	0.206367	0.232394	0.136298	0.44535	0.284851	0.202698	0.136936	0.212532	0.276665	0.174492	0.22567	-0.333134	0.255227	0.275939	0.152056
ACH-000032	3.58296	MHH-CALL-3	MHHCALL3	MHHCALL3_HAEMATOPOIETIC_AND_LYMPHOID_TISSUE		NA	Female	DSMZ	NA	NA			NA	CVCL_0089	NA	bone_marrow		Leukemia	Acute Lymphoblastic Leukemia (ALL), B-cell	11			blood	ALL	b_cell		0.303606	0.230435	0.195896	0.186427	0.224518	0.0818679	0.427411	0.21786	0.200598	0.132069	0.200859	0.290353	0.174804	0.247558	-0.225546	0.25405	0.285138	0.155059
ACH-001419	3.65587	VP229	VP229	VP229_BREAST	VP229	NA	Female	Sigma-Aldrich	2	-3.93525	Adherent	MEBM (Clonetics, CC-3151) + MEGM SingleQuots (Clonetics, CC-4136) + 2% FBS + 2mM Glutamine. Fresh EGF (final concentration of 10ng/ml) should be added to the medium at each subculture	80.2		NA	breast	Primary	Breast Cancer	Breast Ductal Carcinoma	47			breast	breast_ductal_carcinoma			0.155003	0.224414	0.203567	0.182424	0.236158	0.128348	0.460058	0.321367	0.202718	0.150649	0.192341	0.263794	0.203748	0.212163	-0.165247	0.26361	0.268794	0.151957
ACH-000494	3.8509	OELE	OELE	OELE_OVARY	OEL(E)	NA	Unknown	Academic lab	NA	NA			NA	CVCL_IW56	NA	ovary		Engineered		NA			engineered_ovary				0.249495	0.235858	0.217921	0.206756	0.262115	0.188656	0.47421	0.2394	0.208464	0.159636	0.21691	0.281704	0.21193	0.239368	-0.214456	0.209459	0.280164	0.183309
ACH-000865	3.50362	KYSE-450	KYSE450	KYSE450_OESOPHAGUS		907320	Male	DSMZ	2	-4.86001	Adherent	RPMI:F12 (1:1) + 10% FBS	75.3	CVCL_1353	60	oesophagus	Primary	Esophageal Cancer	Squamous Cell Carcinoma	59	SIDM01027		esophagus	esophagus_squamous			0.195674	0.230778	0.203289	0.199496	0.242571	0.141565	0.458556	0.320952	0.203462	0.140449	0.178394	0.266534	0.195085	0.235847	-0.387074	0.256635	0.2692	0.152207
ACH-000439	3.91157	ME-1	ME1	ME1_HAEMATOPOIETIC_AND_LYMPHOID_TISSUE		1330942	Male	DSMZ	NA	NA			NA	CVCL_2110	427	haematopoietic_and_lymphoid_tissue		Leukemia	Acute Myelogenous Leukemia (AML), M4 (Myelomonocytic)	40	SIDM00338		blood	AML	M4		0.274749	0.222202	0.200196	0.191542	0.222069	0.101081	0.383938	0.223868	0.207461	0.13656	0.220116	0.256891	0.19323	0.255418	0.0983904	0.297714	0.274145	0.151999
ACH-001523	3.96884	HSC-1	HSC1	HSC1_SKIN		NA	Male	JCRB	2	-3.96128	Adherent	DMEM + 20% FBS	85.4	CVCL_2807	NA	skin	Primary	Skin Cancer	Squamous Cell Carcinoma	75			skin	skin_squamous			0.195249	0.281626	0.230459	0.214174	0.25168	0.189159	0.444634	0.349588	0.21005	0.152595	0.218579	0.242563	0.219589	0.255444	-0.16363	0.228656	0.261199	0.187227
ACH-000024	3.43208	OPM-2	OPM2	OPM2_HAEMATOPOIETIC_AND_LYMPHOID_TISSUE		909249	Female	DSMZ	2	-3.99218	Suspension	RPMI + 10% FBS	71.9	CVCL_1625	112	haematopoietic_and_lymphoid_tissue	Primary	Myeloma	Multiple Myeloma	56	SIDM00457		plasma_cell	multiple_myeloma			0.222091	0.178249	0.204569	0.207861	0.230951	0.119083	0.39713	0.252116	0.205577	0.129281	0.183815	0.27103	0.187054	0.233161	-0.302236	0.304492	0.262838	0.145016
ACH-000674	3.91319	NUGC-4	NUGC4	NUGC4_STOMACH		1298357	Female	RIKEN	0	-0.718577		RPMI + 10% FBS	60.1	CVCL_3082	941	lymph_node	Metastasis	Gastric Cancer	Adenocarcinoma	35	SIDM00570		gastric	gastric_adenocarcinoma	diffuse_gastric		0.284797	0.23231	0.205469	0.189483	0.238824	0.150988	0.444535	0.327941	0.20367	0.143934	0.198522	0.250235	0.188604	0.238936	-0.0940017	0.280951	0.264975	0.163019
ACH-000670	3.28492	SBC-5	SBC5	SBC5_LUNG		713880	Male	HSRRB	NA	NA			NA	CVCL_1679	999	pleural_effusion	Metastasis	Lung Cancer	Small Cell Lung Cancer (SCLC)	NA	SIDM00368		lung	SCLC			0.183815	0.19208	0.195006	0.203179	0.223117	0.134819	0.423112	0.228019	0.203055	0.131665	0.217068	0.263532	0.190764	0.218874	-0.39073	0.281664	0.250668	0.135211
ACH-000599	3.94872	PA-TU-8902	PATU8902	PATU8902_PANCREAS		1298526	Female	DSMZ	1	-3.17483	Adherent	DMEM + 10% FBS	55	CVCL_1845	1549	pancreas	Primary	Pancreatic Cancer	Ductal Adenocarcinoma, exocrine	44	SIDM00455		pancreas	exocrine	exocrine_adenocarcinoma		0.234082	0.233712	0.210188	0.188725	0.242669	0.149999	0.444482	0.343089	0.200982	0.146556	0.193232	0.290019	0.202014	0.257026	-0.117011	0.280562	0.284084	0.164312
ACH-000263	3.89425	KASUMI-1	KASUMI1	KASUMI1_HAEMATOPOIETIC_AND_LYMPHOID_TISSUE		907275	Male	DSMZ	2	-1.89045		RPMI + 10% FBS	54.7	CVCL_0589	1196	haematopoietic_and_lymphoid_tissue	Primary	Leukemia	Acute Myelogenous Leukemia (AML), M2 (Myeloblastic)	7	SIDM01005		blood	AML	M2		0.252574	0.201157	0.197137	0.190917	0.225728	0.121864	0.401748	0.236149	0.204433	0.13433	0.208952	0.281041	0.186125	0.237249	0.135639	0.249042	0.279489	0.150677
ACH-000303	3.79951	SNU-5	SNU5	SNU5_STOMACH		908445	Female	ATCC	1	-3.85198		IMDM + 20% FBS	89.1	CVCL_0078	28	ascites	Metastasis	Gastric Cancer	Adenocarcinoma	33	SIDM01144		gastric	gastric_adenocarcinoma			0.233	0.234776	0.21112	0.190687	0.245071	0.186993	0.435964	0.247937	0.200644	0.145565	0.185895	0.276953	0.210668	0.249714	-0.191157	0.292692	0.272888	0.1701
ACH-001551	3.6845	MCC14/2	MCC142	MCC142_SKIN		NA	Male	Sigma-Aldrich	2	-4.69697	Adherent	RPMI 1640 + 15% FBS (with 2 mM L-Glutamine + 25 mM HEPES)	89.3	CVCL_2584	NA	lymph_node	Metastasis	Skin Cancer	Merkel Cell Carcinoma	80			skin	merkel_cell_carcinoma			0.30526	0.234376	0.213377	0.202467	0.257225	0.151989	0.448365	0.228316	0.205789	0.153786	0.18467	0.283219	0.193146	0.21911	-0.298681	0.246264	0.280328	0.175497
ACH-000793	4.00041	KATO III	KATOIII	KATOIII_STOMACH		907276	Male	ATCC	2	-4.58917	Mixed adherent and suspension	IMDM + 20% FBS	68.9	CVCL_0371	406	pleural_effusion	Metastasis	Gastric Cancer	Adenocarcinoma, signet ring cell	55	SIDM00687		gastric	gastric_adenocarcinoma	signet_ring_cell		0.25296	0.219769	0.214311	0.183189	0.24249	0.173525	0.481441	0.317641	0.194305	0.145311	0.217555	0.274557	0.199094	0.240546	-0.0638281	0.279228	0.267416	0.160904
ACH-002511	3.93799	M140325	M140325	M140325_SKIN		NA	Female	Academic lab	2	-3.62345	Adherent	RPMI 1640 +10% FBS	55		NA	skin	Primary	Skin Cancer	Melanoma, mucosal	64			skin	melanoma	mucosal		0.247428	0.237016	0.222316	0.21815	0.264022	0.164212	0.454779	0.266647	0.207195	0.158063	0.219153	0.274184	0.193865	0.252699	-0.0911272	0.177996	0.275169	0.196217
ACH-000286	3.89337	SNU-1033	SNU1033	SNU1033_LARGE_INTESTINE		NA	Female	KCLB	2	-2.91603		RPMI + 10% FBS	67.5	CVCL_5002	NA	large_intestine	Primary	Colon/Colorectal Cancer	Adenocarcinoma	45	SIDM00192		colorectal	colorectal_adenocarcinoma			0.204399	0.215411	0.212693	0.186597	0.24432	0.201118	0.462362	0.306417	0.207909	0.152377	0.197991	0.263963	0.211739	0.237865	-0.135405	0.285092	0.266988	0.171538
ACH-000250	3.73257	KMRC-20	KMRC20	KMRC20_KIDNEY		1298169	Unknown	HSRRB	2	-4.98923	Adherent	RPMI + 10% FBS	84.8	CVCL_2986	1515	kidney	Primary	Kidney Cancer	Renal Cell Carcinoma	NA	SIDM00609		kidney	renal_cell_carcinoma			0.260865	0.237774	0.211013	0.209811	0.258375	0.180148	0.485025	0.206789	0.213306	0.150966	0.215885	0.273016	0.206676	0.247459	-0.320197	0.263982	0.265503	0.16617
ACH-000299	3.56021		HNT34	HNT34_HAEMATOPOIETIC_AND_LYMPHOID_TISSUE	HNT-34	NA	Female	Academic lab	NA	NA			NA	CVCL_2071	NA	haematopoietic_and_lymphoid_tissue		Leukemia	Acute Myelogenous Leukemia (AML), M4 (Myelomonocytic)	47			blood	AML	M4		0.247707	0.1987	0.211459	0.195666	0.225304	0.113054	0.382682	0.198499	0.203251	0.137578	0.222492	0.26911	0.182967	0.264644	-0.204224	0.259868	0.289467	0.161981
ACH-000139	3.95097	Panc 03.27	PANC0327	PANC0327_PANCREAS		925346	Female	ATCC	NA	NA			NA	CVCL_1635	1873	pancreas	Primary	Pancreatic Cancer	Ductal Adenocarcinoma, exocrine	65	SIDM01138		pancreas	exocrine	exocrine_adenocarcinoma		0.247584	0.251138	0.221143	0.194944	0.262426	0.151813	0.475345	0.29755	0.198018	0.156909	0.202534	0.279623	0.207814	0.261029	-0.121018	0.210399	0.271694	0.182023
ACH-001735	3.32827	SEMK2	SEMK2	SEMK2_HAEMATOPOIETIC_AND_LYMPHOID_TISSUE		NA	Female	Academic lab	2	-3.16749	not found	not found	70.7	CVCL_S906	NA	haematopoietic_and_lymphoid_tissue		Leukemia	Acute Lymphoblastic Leukemia (ALL), B-cell	5			blood	ALL	b_cell		0.215478	0.210843	0.199987	0.188636	0.230488	0.109897	0.421122	0.208532	0.20725	0.139563	0.193052	0.271385	0.190787	0.233951	-0.356616	0.22126	0.283148	0.159511
ACH-001389	3.60922	SUM-1315MO2	SUM1315MO2	SUM1315MO2_BREAST		NA	Female	Asterand	1	-5.51647	Adherent	Ham's F12 + 5% FBS + 10ng/mL EGF + 10mM HEPES + 5ug/mL Insulin	75.7	CVCL_5589	NA	skin	Metastasis	Breast Cancer	Breast Ductal Carcinoma	NA			breast	breast_ductal_carcinoma	ERneg_HER2neg	basal	0.19531	0.237279	0.210186	0.206145	0.253952	0.146871	0.435996	0.257835	0.20927	0.146891	0.194807	0.286732	0.194909	0.228959	-0.32011	0.277221	0.278357	0.168609
ACH-001183	3.92159		RT11284	RT11284_URINARY_TRACT		NA	Female	ECACC	2	-2.76664	not found	not found	62.4	CVCL_2714	NA	urinary_tract		Bladder Cancer	Carcinoma	NA	SIDM01202		urinary_tract	bladder_carcinoma			0.246374	0.259889	0.21307	0.192567	0.254852	0.119607	0.468371	0.324576	0.204941	0.146091	0.187536	0.286843	0.194998	0.241915	-0.129017	0.247372	0.286034	0.175566
ACH-000551	3.49062	K-562	K562	K562_HAEMATOPOIETIC_AND_LYMPHOID_TISSUE		905940	Female	ATCC	2	-3.20871	Suspension	IMDM + 10% FBS	46.8	CVCL_0004	2098	pleural_effusion	Metastasis	Leukemia	Chronic Myelogenous Leukemia (CML), blast crisis	53	SIDM00791		blood	CML	blast_crisis		0.203658	0.179726	0.203697	0.205511	0.229071	0.10705	0.451833	0.246503	0.208916	0.133105	0.203839	0.278521	0.205539	0.229473	-0.262948	0.25361	0.264467	0.149047
ACH-001163	3.53973	Peds005T Susp	CCLFPEDS0001T	PEDS005TSUSP_KIDNEY		NA	Male	Cancer Cell Line Factory	2	-3.88208	not found	not found	89.8		NA	kidney	Metastasis	Kidney Cancer	Renal Medullary Carcinoma	NA		Adherent version of CCLFPEDS0001T	kidney	renal_cell_carcinoma	renal_medullary_carcinoma		0.196048	0.204755	0.211237	0.197959	0.239712	0.140043	0.438616	0.256055	0.209806	0.138796	0.189429	0.290714	0.200457	0.227351	-0.328566	0.295826	0.27827	0.15322
ACH-000037	3.93076	S-117	S117	S117_THYROID		NA	Female	DSMZ	2	-4.07591		RPMI + 10% FBS	76.4	CVCL_1674	NA	soft_tissue		Sarcoma	Thyroid Sarcoma	47	SIDM00035		soft_tissue	thyroid_sarcoma			0.328741	0.2695	0.222661	0.214238	0.266114	0.135187	0.481401	0.238953	0.207323	0.155269	0.211343	0.280859	0.196336	0.250906	-0.216767	0.241047	0.270143	0.177502
ACH-000744	3.64502	NCI-H1623	NCIH1623	NCIH1623_LUNG		687798	Male	ATCC	NA	NA			NA	CVCL_1481	1238	lymph_node	Metastasis	Lung Cancer	Non-Small Cell Lung Cancer (NSCLC), Adenocarcinoma	58	SIDM00747		lung	NSCLC	NSCLC_adenocarcinoma		0.155441	0.257307	0.205748	0.195842	0.243882	0.153691	0.484914	0.30411	0.197107	0.142181	0.208169	0.28168	0.216573	0.222046	-0.310677	0.259739	0.268337	0.158926
ACH-000420	3.63273	SNU-449	SNU449	SNU449_LIVER		909738	Male	ATCC	2	-3.59253	Adherent	RPMI + 10% FBS	89.2	CVCL_0454	129	liver	Primary	Liver Cancer	Hepatocellular Carcinoma	52	SIDM01194		liver	hepatocellular_carcinoma			0.228929	0.23593	0.212627	0.202593	0.254197	0.123844	0.48267	0.221357	0.198058	0.150244	0.201687	0.277044	0.193259	0.238046	-0.231127	0.217549	0.25597	0.169853
ACH-000336	3.98013	OCI-AML3	OCIAML3	OCIAML3_HAEMATOPOIETIC_AND_LYMPHOID_TISSUE		1290455	Male	DSMZ	2	-1.98916		AlphaMEM + 20% FBS	51.6	CVCL_1844	355	haematopoietic_and_lymphoid_tissue	Primary	Leukemia	Acute Myelogenous Leukemia (AML), M4 (Myelomonocytic)	57	SIDM00462		blood	AML	M4		0.238904	0.223653	0.223539	0.209186	0.237535	0.172373	0.39867	0.282754	0.218632	0.143888	0.236031	0.258485	0.201948	0.270577	-0.0162138	0.22938	0.287159	0.163628
ACH-000486	3.76307	KU-19-19	KU1919	KU1919_URINARY_TRACT		907312	Male	DSMZ	2	-4.25624	Adherent	RPMI + 10% heat inactivated FBS	66.7	CVCL_1344	892	urinary_tract		Bladder Cancer	Transitional Cell Carcinoma	76	SIDM01033		urinary_tract	bladder_carcinoma	bladder_transitional_cell		0.172152	0.264486	0.21007	0.194651	0.249633	0.102799	0.492655	0.28084	0.19966	0.152032	0.208168	0.279898	0.195272	0.239454	-0.16122	0.23012	0.282294	0.170105
ACH-000679	3.73677	OE-19	OE19	OE19_OESOPHAGUS		910079	Male	HPACC	NA	NA			NA	CVCL_1622	1664	oesophagus	Primary	Esophageal Cancer	Squamous Cell Carcinoma	72	SIDM00479		esophagus	esophagus_squamous	laryngeal		0.223032	0.21892	0.206187	0.188584	0.236316	0.12821	0.482008	0.31785	0.19941	0.14269	0.205833	0.262972	0.193337	0.236261	-0.14521	0.234679	0.254737	0.150953
ACH-001557	3.82444	Mero-41	MERO41	MERO41_PLEURA		NA	Male	Sigma-Aldrich	1	-3.36661	Adherent	Ham's F10 + 15% FBS + 2mM Glutamine	92	CVCL_2592	NA	pleural_effusion	Primary	Lung Cancer	Mesothelioma	60			lung	mesothelioma			0.173961	0.248567	0.221184	0.218117	0.269262	0.152309	0.496313	0.284996	0.213015	0.160507	0.197566	0.281431	0.2045	0.233495	-0.264111	0.273197	0.27227	0.187857
ACH-000247	3.96213	OCUM-1	OCUM1	OCUM1_STOMACH		1298358	Female	HSRRB	2	-3.15758		DMEM + 10% FBS	84.5	CVCL_3084	1712	stomach	Metastasis	Gastric Cancer	Adenocarcinoma	38	SIDM00568		gastric	gastric_adenocarcinoma	diffuse_gastric		0.251977	0.195919	0.215494	0.182025	0.236202	0.168189	0.476697	0.325104	0.196871	0.145692	0.208367	0.265568	0.200233	0.247699	-0.102406	0.309574	0.270872	0.168054
ACH-000947	3.50435	OVK18	OVK18	OVK18_OVARY		1480371	Female	RIKEN	3	-4.45739	Adherent	MEM + 10% FBS	82.3	CVCL_3770	200	ascites	Metastasis	Ovarian Cancer	Adenocarcinoma, endometrioid	NA	SIDM00238		ovary	ovary_adenocarcinoma	endometrioid		0.192694	0.182284	0.19558	0.202373	0.225496	0.150578	0.431777	0.263771	0.204976	0.13296	0.212717	0.260086	0.217197	0.229603	-0.328093	0.348612	0.250326	0.131411
ACH-000807	3.60276	SNU-738	SNU738	SNU738_CENTRAL_NERVOUS_SYSTEM		NA	Male	KCLB	2	-3.62441		RPMI + 10% heat inactivated FBS + 300mg/L L-glutamine + 25mM HEPES + 25mM Sodium bicarbonate	40.7	CVCL_5087	NA	central_nervous_system		Brain Cancer	Oligodendroglioma	40			central_nervous_system	glioma	oligodendroglioma		0.149395	0.211617	0.207708	0.204376	0.253134	0.136343	0.501007	0.222854	0.19853	0.148392	0.19682	0.279331	0.204489	0.227947	-0.256862	0.284672	0.265983	0.167028
ACH-000476	3.6897	JHH-4	JHH4	JHH4_LIVER		1240158	Male	HSRRB	2	-3.60919		EMEM + 10% FBS	54.4	CVCL_2787	931	liver	Primary	Liver Cancer	Hepatocellular Carcinoma	51	SIDM00616		liver	hepatocellular_carcinoma			0.2062	0.280656	0.216171	0.199639	0.249771	0.152341	0.455617	0.205173	0.200274	0.149339	0.199257	0.275824	0.196403	0.242723	-0.233937	0.252137	0.266107	0.176008
ACH-000525	3.16903	NCI-H2171	NCIH2171	NCIH2171_LUNG	H2171	688015	Male	ATCC	2	-5.6649	Adherent	RPMI 1640 + 20% FBS	88	CVCL_1536	1571	pleural_effusion	Metastasis	Lung Cancer	Small Cell Lung Cancer (SCLC)	50	SIDM00733		lung	SCLC			0.142989	0.214333	0.179963	0.181978	0.210561	0.101013	0.43253	0.222287	0.182126	0.126066	0.166018	0.282771	0.182407	0.194697	-0.344822	0.30703	0.262649	0.124432
ACH-001148	3.47598	OCILY-13	OCILY132	OCILY132_HAEMATOPOIETIC_AND_LYMPHOID_TISSUE		NA	Female	Academic lab	NA	NA			NA	CVCL_8797	NA	bone_marrow		Lymphoma	T-cell	NA			lymphocyte	lymphoma_unspecified	t_cell		0.25342	0.207604	0.206395	0.194539	0.223727	0.112748	0.358416	0.310107	0.204396	0.141457	0.187833	0.283798	0.194765	0.237878	-0.366106	0.26377	0.28895	0.17228
ACH-000853	3.65839	NCI-H661	NCIH661	NCIH661_LUNG		687829	Male	ATCC	2	-4.40138	Adherent	RPMI + 10% FBS	84.8	CVCL_1577	107	lymph_node	Metastasis	Lung Cancer	Non-Small Cell Lung Cancer (NSCLC), Large Cell Carcinoma	43	SIDM01122		lung	NSCLC	NSCLC_large_cell		0.174646	0.22593	0.196858	0.198492	0.233743	0.147103	0.461331	0.244883	0.197018	0.143484	0.201678	0.282318	0.179886	0.227642	-0.12176	0.260322	0.248935	0.155882
ACH-000083	3.84985	Hs 281.T	HS281T	HS281T_FIBROBLAST		NA	Female	ATCC	NA	NA			NA	CVCL_0715	NA	fibroblast		Fibroblast	Breast	37			fibroblast	fibroblast_breast			0.240723	0.234208	0.218983	0.222937	0.261147	0.170265	0.474282	0.241997	0.212958	0.165426	0.226013	0.254608	0.20586	0.240687	-0.122694	0.159237	0.256877	0.186339
ACH-000479	3.71782	KNS-81	KNS81	KNS81_CENTRAL_NERVOUS_SYSTEM		NA	Male	HSRRB	0	-1.85423		DMEM + 5% FBS	40	CVCL_2799	NA	central_nervous_system	Primary	Brain Cancer	Glioblastoma	65	SIDM00605		central_nervous_system	glioma	glioblastoma		0.192971	0.244616	0.213132	0.216255	0.2539	0.139824	0.494765	0.246741	0.20822	0.159973	0.198064	0.275322	0.201632	0.235805	-0.232628	0.222439	0.259843	0.186946
ACH-000230	3.90085	Hs 742.T	HS742T	HS742T_FIBROBLAST		NA	Female	ATCC	NA	NA			NA	CVCL_0888	NA	fibroblast		Fibroblast	Breast	71			fibroblast	fibroblast_breast			0.314183	0.22384	0.229138	0.227643	0.260945	0.178534	0.482465	0.241412	0.214856	0.17064	0.241924	0.215769	0.224862	0.243768	-0.145763	0.143732	0.233218	0.199689
ACH-001664	3.67361	SNU-638	SNU638	SNU638_STOMACH		NA	Male	KCLB	2	-5.42488	Adherent	RPMI 1640 + 10% FBS with L-glutamine (300mg/L), 25mM HEPES and 25mM NaHCO3; Penicillin-streptomycin were added to culture media (final concentration, 100 U/mL)	96.1	CVCL_0102	NA	ascites	Metastasis	Gastric Cancer	Adenocarcinoma	48			gastric	gastric_adenocarcinoma			0.237579	0.205864	0.215231	0.197083	0.245635	0.178119	0.402688	0.28809	0.202238	0.145838	0.189795	0.287627	0.204142	0.246846	-0.300003	0.292708	0.285662	0.148467
ACH-000955	3.76897	SNU-407	SNU407	SNU407_LARGE_INTESTINE		1660034	Male	KCLB	0	-0.196732		RPMI + 10% FBS + 2mM Glutamine	48.2	CVCL_5058	1907	soft_tissue	Metastasis	Colon/Colorectal Cancer	Adenocarcinoma	37	SIDM00214		colorectal	colorectal_adenocarcinoma		MSI	0.21289	0.21713	0.209163	0.189378	0.24171	0.16227	0.454875	0.295857	0.204499	0.14006	0.202366	0.273244	0.204664	0.246059	-0.196114	0.270559	0.273338	0.167024
ACH-000049	3.70168	HEK TE	HEKTE	HEKTE_KIDNEY		NA	Unknown	Academic lab	NA	NA			NA	CVCL_WS59	NA	kidney		Engineered		NA			engineered_kidney				0.218386	0.232825	0.219157	0.204622	0.266018	0.158089	0.492035	0.217573	0.204306	0.15885	0.204081	0.2876	0.202435	0.250414	-0.303083	0.224458	0.278961	0.184954
ACH-000675	3.87117	NCI-H1734	NCIH1734	NCIH1734_LUNG		722058	Female	ATCC	NA	NA			NA	CVCL_1491	411	lung	Primary	Lung Cancer	Non-Small Cell Lung Cancer (NSCLC), Adenocarcinoma	56	SIDM00739		lung	NSCLC	NSCLC_adenocarcinoma		0.248108	0.213311	0.218659	0.203832	0.257572	0.164197	0.480655	0.303943	0.207504	0.155834	0.222432	0.280556	0.211591	0.248006	-0.204161	0.208341	0.268143	0.182651
ACH-000199	3.82767	HS255T	HS255T	HS255T_FIBROBLAST		NA	Female	ATCC	NA	NA			NA	CVCL_0707	NA	fibroblast		Fibroblast	Colorectal	46			fibroblast	fibroblast_colorectal			0.241495	0.254912	0.227005	0.237057	0.250967	0.160235	0.50029	0.241308	0.212653	0.164997	0.237444	0.211423	0.210347	0.235187	-0.13466	0.164466	0.222189	0.190354
ACH-000193	3.74166	KARPAS-620	KARPAS620	KARPAS620_HAEMATOPOIETIC_AND_LYMPHOID_TISSUE		1327775	Female	DSMZ	NA	NA			NA	CVCL_1823	184	haematopoietic_and_lymphoid_tissue	Primary	Myeloma	Multiple Myeloma	77	SIDM01006		plasma_cell	multiple_myeloma			0.217076	0.213917	0.207171	0.191336	0.228542	0.105442	0.413664	0.227407	0.199108	0.137827	0.199831	0.2825	0.195305	0.24824	-0.0728175	0.291033	0.291705	0.164374
ACH-000538	3.47378	HUTU80	HUTU80	HUTU80_SMALL_INTESTINE		907073	Male	ATCC	0	-1.59105		EMEM + 10% FBS	60	CVCL_1301	305	small_intestine	Primary	Gastric Cancer	Duodenal Adenocarcinoma	53	SIDM00694		gastric	duodenal_adenocarcinoma			0.208514	0.193079	0.197869	0.203108	0.22935	0.119196	0.440952	0.235739	0.195497	0.132339	0.192773	0.28093	0.179285	0.226335	-0.288882	0.312264	0.269732	0.145701
ACH-001647	3.93163	SHI-1	SHI1	SHI1_HAEMATOPOIETIC_AND_LYMPHOID_TISSUE		NA	Male	DSMZ	2	-3.61677	Suspension	IMDM + 20% FBS	64.1	CVCL_2191	NA	bone_marrow	Metastasis	Leukemia	Acute Myelogenous Leukemia (AML)	37			blood	AML			0.226285	0.167409	0.213248	0.188981	0.225835	0.134028	0.36172	0.227211	0.209161	0.140349	0.214514	0.273736	0.200467	0.250067	0.216862	0.249798	0.281976	0.149982
ACH-001649	3.84659	Shmac 5	SHMAC5	SHMAC5_PROSTATE		NA	Unknown	Sigma-Aldrich	2	-2.78663	Adherent	Stemline Keratinocyte Medium II (Sigma S0196) + Stemline Keratinocyte Growth Supplement (Sigma S9945) +2% FBS + 2 mM Glutamine. Addition of 2% serum was found to increase cell viability.	91		NA	prostate	Primary	Prostate Cancer	Adenocarcinoma	NA			prostate	prostate_adenocarcinoma			0.225134	0.25791	0.218776	0.201399	0.252387	0.172535	0.471898	0.288422	0.205777	0.157516	0.214424	0.234852	0.212962	0.238909	-0.132028	0.190583	0.246525	0.188609
ACH-000155	3.76665	SW 1990	SW1990	SW1990_PANCREAS		910907	Male	ATCC	NA	NA			NA	CVCL_1723	1912	spleen	Primary	Pancreatic Cancer	Ductal Adenocarcinoma, exocrine	56	SIDM01165		pancreas	exocrine	exocrine_adenocarcinoma		0.220172	0.233985	0.220957	0.190264	0.256583	0.152364	0.452033	0.248943	0.195819	0.156101	0.185713	0.285277	0.202766	0.253932	-0.147272	0.206318	0.280827	0.171874
ACH-000270	3.67133	HPAC	HPAC	HPAC_PANCREAS		1298136	Female	ATCC	NA	NA			NA	CVCL_3517	744	pancreas	Primary	Pancreatic Cancer	Ductal Adenocarcinoma, exocrine	64	SIDM00670		pancreas	exocrine	exocrine_adenocarcinoma		0.230969	0.25474	0.20661	0.188155	0.250188	0.145197	0.477596	0.325433	0.21017	0.142096	0.19179	0.270128	0.202522	0.248245	-0.227349	0.116347	0.262187	0.176303
ACH-000683	3.68957	SNU-503	SNU503	SNU503_LARGE_INTESTINE		NA	Male	KCLB	3	-4.29696		RPMI + 10% FBS	77.2	CVCL_5071	NA	abdomen	Metastasis	Colon/Colorectal Cancer	Adenocarcinoma	52	SIDM00497		colorectal	colorectal_adenocarcinoma			0.179921	0.255639	0.210497	0.194924	0.242595	0.141166	0.455198	0.332082	0.208312	0.148209	0.199787	0.263936	0.212747	0.226659	-0.285655	0.26883	0.268529	0.16619
ACH-002017	3.28421	Omm1	OMM1	OMM1_UVEA		NA	Male	Academic lab	1	-1.35887	Adherent	RPMI 1640 + 20% FBS (w/3mM L-glutamine)	91	CVCL_6939	NA	skin	Metastasis	Eye Cancer	Uveal Melanoma	NA			eye	uveal_melanoma			0.14414	0.207025	0.195439	0.210902	0.229047	0.120175	0.414728	0.266951	0.200538	0.138841	0.242654	0.265446	0.199	0.206576	-0.34961	0.181976	0.258847	0.151532
ACH-000655	3.84308	SF268	SF268	SF268_CENTRAL_NERVOUS_SYSTEM		905986	Female	Academic lab	2	-4.30813	Mixed adherent and suspension	RPMI + 5% FBS	52.6	CVCL_1689	1490	central_nervous_system	Primary	Brain Cancer	Glioma	NA	SIDM00085		central_nervous_system	glioma			0.279675	0.238814	0.217072	0.213431	0.257826	0.146365	0.493577	0.24783	0.210316	0.153874	0.210765	0.278478	0.203619	0.230945	-0.244725	0.270561	0.273072	0.161587
ACH-000145	3.88222	SK-LMS-1	SKLMS1	SKLMS1_SOFT_TISSUE		909720	Female	ATCC	NA	NA			NA	CVCL_0628	1641	soft_tissue	Primary	Sarcoma	Leiomyosarcoma	43	SIDM01109		soft_tissue	leiomyosarcoma			0.297792	0.242345	0.214471	0.214504	0.253766	0.132881	0.451979	0.24209	0.211281	0.155026	0.207842	0.267715	0.185135	0.242246	-0.13493	0.253597	0.267673	0.176812
ACH-001495	3.7387	EMTOKA	EMTOKA	EMTOKA_ENDOMETRIUM		NA	Female	JCRB	1	-3.57435	Adherent	RPMI 1640 + 10% FBS	79.3		NA	endometrium	Primary	Endometrial/Uterine Cancer	Uterine Carcinosarcoma	64			uterus	uterine_carcinosarcoma			0.18363	0.242426	0.204946	0.190185	0.244007	0.157961	0.434338	0.235601	0.200762	0.151092	0.195787	0.268633	0.198521	0.227497	-0.0935741	0.266594	0.259723	0.170568
ACH-000188	3.97582	SCC-25	SCC25	SCC25_UPPER_AERODIGESTIVE_TRACT		910701	Male	ATCC	2	-3.55165	Adherent	DMEM:F12 (1:1) + 10% FBS + 0.4ug/ml Hydrocortisone	90.7	CVCL_1682	1419	upper_aerodigestive_tract	Primary	Head and Neck Cancer	Squamous Cell Carcinoma	70	SIDM01082		upper_aerodigestive	upper_aerodigestive_squamous			0.245944	0.272438	0.235261	0.208974	0.263262	0.168607	0.463292	0.27951	0.203815	0.161055	0.216341	0.270873	0.216842	0.266776	-0.203075	0.244079	0.269842	0.191988
ACH-000080	3.81486	BDCM	BDCM	BDCM_HAEMATOPOIETIC_AND_LYMPHOID_TISSUE		NA	Male	ATCC	0	-1.09752		RPMI + 10% FBS	74.2	CVCL_4613	NA	haematopoietic_and_lymphoid_tissue		Leukemia	Acute Myelogenous Leukemia (AML), M5 (Eosinophilic/Monocytic)	NA			blood	AML	M5		0.295752	0.215971	0.212921	0.203895	0.228676	0.114335	0.453954	0.31229	0.201261	0.143069	0.208349	0.274697	0.193176	0.27478	-0.242539	0.253555	0.293613	0.177102
ACH-000146	3.85267	THP-1	THP1	THP1_HAEMATOPOIETIC_AND_LYMPHOID_TISSUE		909771	Male	ATCC	3	-5.01403	Suspension	RPMI + 10% FBS + 0.5mM BME	65.6	CVCL_0006	770	haematopoietic_and_lymphoid_tissue	Primary	Leukemia	Acute Myelogenous Leukemia (AML), M5 (Eosinophilic/Monocytic)	1	SIDM01172		blood	AML	M5		0.217817	0.21071	0.2045	0.189856	0.223602	0.132184	0.398929	0.289147	0.210071	0.139232	0.230173	0.272431	0.183113	0.249936	0.013863	0.267008	0.273785	0.146317
ACH-000415	3.90189	BICR 6	BICR6	BICR6_UPPER_AERODIGESTIVE_TRACT		NA	Male	ECACC	2	-3.89538	Adherent	DMEM + 10% FBS + 2mM Glutamine + 0.4ug/ml Hydrocortisone	89.4	CVCL_2314	NA	upper_aerodigestive_tract	Primary	Head and Neck Cancer	Squamous Cell Carcinoma, oral	NA			upper_aerodigestive	upper_aerodigestive_squamous	oral		0.277283	0.267963	0.225844	0.200035	0.249015	0.170882	0.462112	0.323981	0.2022	0.156618	0.210273	0.259092	0.205889	0.251187	-0.246722	0.22834	0.270148	0.187754
ACH-001518	3.59303	HEC-116	HEC116	HEC116_ENDOMETRIUM		NA	Female	JCRB	1	-3.58846	Adherent	EMEM + 15% FBS	81		NA	endometrium	Primary	Endometrial/Uterine Cancer	Endometrial Adenocarcinoma	NA			uterus	endometrial_adenocarcinoma			0.154053	0.214948	0.214883	0.202411	0.25152	0.155363	0.451561	0.300825	0.21011	0.149362	0.18847	0.26656	0.203506	0.235398	-0.277492	0.239978	0.263232	0.168337
ACH-000891	3.89259	HCC-1438	HCC1438	HCC1438_LUNG		NA	Male	KCLB	NA	NA			NA	CVCL_L088	NA	lung	Primary	Lung Cancer	Non-Small Cell Lung Cancer (NSCLC), Large Cell Carcinoma	43			lung	NSCLC	NSCLC_large_cell		0.328847	0.252805	0.21856	0.208532	0.252131	0.143699	0.496989	0.267148	0.207515	0.148802	0.202466	0.276447	0.197794	0.256162	-0.287383	0.275158	0.28129	0.165624
ACH-001625	3.92451	OSC-19	OSC19	OSC19_UPPER_AERODIGESTIVE_TRACT		1298362	Male	JCRB	NA	NA			NA	CVCL_3086	1253	lymph_node	Metastasis	Head and Neck Cancer	Squamous Cell Carcinoma	61	SIDM00566		upper_aerodigestive	upper_aerodigestive_squamous			0.191486	0.241638	0.224419	0.199422	0.257022	0.167547	0.487203	0.293715	0.2048	0.159767	0.213419	0.265863	0.213659	0.243226	-0.118295	0.230957	0.268729	0.179931
ACH-000895	3.89607	CL-34	CL34	CL34_LARGE_INTESTINE		1290771	Female	DSMZ	NA	NA			NA	CVCL_1980	1005	Colon	Primary	Colon/Colorectal Cancer	Adenocarcinoma	NA	SIDM00945		colorectal	colorectal_adenocarcinoma		MSI	0.282489	0.197067	0.212908	0.188388	0.237321	0.195095	0.473948	0.330654	0.209673	0.145792	0.191385	0.262245	0.205726	0.242996	-0.208799	0.310398	0.262651	0.156138
ACH-000851	3.65837	MOR/CPR	MORCPR	MORCPR_LUNG		NA	Unknown	ECACC	3	-3.57038	Suspension	RPMI + 10% FBS	77.4	CVCL_2620	NA	lung	Primary	Lung Cancer	Non-Small Cell Lung Cancer (NSCLC), Adenocarcinoma	NA			lung	NSCLC	NSCLC_adenocarcinoma		0.195538	0.225256	0.209538	0.185339	0.239475	0.12249	0.466541	0.330374	0.207497	0.144799	0.195878	0.284011	0.215265	0.223291	-0.273312	0.258356	0.275035	0.153001
ACH-000824	3.81321	KYSE-510	KYSE510	KYSE510_OESOPHAGUS		907321	Female	DSMZ	2	-3.4473		RPMI + 10% FBS	94	CVCL_1354	893	oesophagus	Primary	Esophageal Cancer	Squamous Cell Carcinoma	67	SIDM01026		esophagus	esophagus_squamous			0.275244	0.242253	0.215349	0.188629	0.250054	0.151443	0.469385	0.337527	0.205981	0.150142	0.189437	0.28652	0.215425	0.252597	-0.290952	0.211869	0.280011	0.182292
ACH-000506	3.31782	NCI-H146	NCIH146	NCIH146_LUNG		910899	Male	ATCC	NA	NA			NA	CVCL_1473	932	bone_marrow	Metastasis	Lung Cancer	Small Cell Lung Cancer (SCLC)	59	SIDM00698		lung	SCLC			0.15896	0.198669	0.186869	0.189703	0.21177	0.118194	0.430928	0.31809	0.183213	0.126636	0.165688	0.28213	0.17049	0.201611	-0.33903	0.306354	0.27004	0.137509
ACH-000540	3.8976	Hs 606.T	HS606T	HS606T_FIBROBLAST		NA	Female	ATCC	NA	NA			NA	CVCL_0819	NA	fibroblast		Fibroblast	Breast	44			fibroblast	fibroblast_breast			0.244203	0.233901	0.228865	0.230521	0.259956	0.163633	0.504644	0.234086	0.218772	0.166776	0.224401	0.239167	0.218589	0.244595	-0.11667	0.161479	0.247511	0.193171
ACH-000061	3.61647	HH	HH	HH_HAEMATOPOIETIC_AND_LYMPHOID_TISSUE		907056	Male	ATCC	NA	NA			NA	CVCL_1280	310	haematopoietic_and_lymphoid_tissue		Lymphoma	T-cell, Non-Hodgkins, Cutaneous	61	SIDM00671		lymphocyte	non_hodgkin_lymphoma	t_cell_cutaneous		0.340881	0.171926	0.201134	0.18616	0.228304	0.119916	0.403158	0.176634	0.194766	0.135402	0.173027	0.284016	0.189861	0.254598	-0.245945	0.360884	0.277965	0.163785
ACH-000185	3.83702		HS737T	HS737T_FIBROBLAST		NA	Female	ATCC	NA	NA			NA	CVCL_0878	NA	fibroblast		Fibroblast	Bone	10			fibroblast	fibroblast_bone			0.21767	0.232432	0.228172	0.233502	0.259929	0.164778	0.481595	0.238105	0.21666	0.166617	0.244001	0.224994	0.211122	0.242971	-0.111666	0.155273	0.240552	0.190313
ACH-000568	3.54791	UACC-812	UACC812	UACC812_BREAST		910910	Female	ATCC	0	-0.22145	Suspension	RPMI + 20% FBS	81.1	CVCL_1781	1754	breast	Primary	Breast Cancer	Breast Ductal Carcinoma	43	SIDM01187		breast	breast_ductal_carcinoma	ERpos_HER2pos	luminal	0.195034	0.203361	0.192413	0.190334	0.218363	0.108431	0.43357	0.319171	0.199928	0.135643	0.215419	0.247166	0.184742	0.209644	-0.129451	0.228409	0.25163	0.144098
ACH-000707	3.61319	P3HR-1	P3HR1	P3HR1_HAEMATOPOIETIC_AND_LYMPHOID_TISSUE		NA	Male	ATCC	NA	NA			NA	CVCL_2676	NA	ascites		Lymphoma	B-cell, Non-Hodgkins, Burkitts	7	SIDM01254		lymphocyte	non_hodgkin_lymphoma	b_cell_burkitt		0.261092	0.172305	0.199073	0.186907	0.227043	0.104563	0.390612	0.264234	0.195887	0.13552	0.179813	0.29442	0.174902	0.247766	-0.18988	0.315665	0.294244	0.159022
ACH-000603	3.6171	BEN	BEN	BEN_LUNG		753534	Male	DSMZ	NA	NA			NA	CVCL_1082	971	lymph_node	Metastasis	Lung Cancer	Non-Small Cell Lung Cancer (NSCLC), unspecified	71	SIDM00990		lung	NSCLC			0.288957	0.197469	0.189123	0.196559	0.221055	0.14216	0.416393	0.304556	0.201791	0.138919	0.224059	0.236494	0.19145	0.225093	-0.23525	0.313245	0.227388	0.137636
ACH-000983	3.57432	KCL-22	KCL22	KCL22_HAEMATOPOIETIC_AND_LYMPHOID_TISSUE		1330931	Female	DSMZ	2	-4.61841		RPMI + 10% FBS	78	CVCL_2091	1513	pleural_effusion		Leukemia	Chronic Myelogenous Leukemia (CML), blast crisis	32	SIDM01004		blood	CML	blast_crisis		0.249026	0.208666	0.214528	0.194991	0.23179	0.116342	0.382202	0.229232	0.216063	0.141955	0.199738	0.275518	0.194521	0.252511	-0.218193	0.257883	0.273774	0.153776
ACH-000541	3.66598	KMS-34	KMS34	KMS34_HAEMATOPOIETIC_AND_LYMPHOID_TISSUE		NA	Female	HSRRB	1	-2.15525		RPMI + 10% FBS	97.4	CVCL_2996	NA	pleural_effusion	Primary	Myeloma	Multiple Myeloma	60			plasma_cell	multiple_myeloma			0.250258	0.216345	0.208215	0.207903	0.236834	0.123901	0.381016	0.224594	0.205965	0.133813	0.187694	0.285151	0.193784	0.232066	-0.198387	0.341949	0.278617	0.156259
ACH-000680	3.66381	SW948	SW948	SW948_LARGE_INTESTINE		909757	Female	ATCC	1	-1.37353	Adherent	RPMI + 10% FBS	62.4	CVCL_0632	1689	Colon	Primary	Colon/Colorectal Cancer	Adenocarcinoma	81	SIDM00832		colorectal	colorectal_adenocarcinoma			0.27636	0.198416	0.203644	0.185331	0.239063	0.162175	0.461153	0.320685	0.203692	0.143638	0.193687	0.269514	0.201225	0.241589	-0.309678	0.242612	0.264077	0.166629
ACH-002460	4.00011	HT144 SKIN FV2	HT144SKINFV2	HT144_SKIN_FV2_RESISTANT	HTT144_Dab_Rox	NA	Male	Academic lab	1	-3.67834	Adherent	RPMI 1640 + 10% FBS + PenStrepGlut	86.4		NA	skin		Skin Cancer	Melanoma	29		Drug resistance: Dabrafenib and Roxadustat	skin	melanoma			0.287121	0.230279	0.218765	0.216845	0.258722	0.130811	0.464818	0.256264	0.213265	0.156195	0.224934	0.251019	0.205991	0.237543	0.0170864	0.183532	0.251973	0.19495
ACH-000111	3.80124	HCC1187	HCC1187	HCC1187_BREAST		749711	Female	ATCC	2	-2.76223	Mixed adherent and suspension	RPMI + 10% FBS	90.8	CVCL_1247	1644	breast	Primary	Breast Cancer	Breast Ductal Carcinoma	41	SIDM00885		breast	breast_ductal_carcinoma	ERneg_HER2neg	basal_A	0.212223	0.262683	0.214529	0.200342	0.243814	0.137564	0.465253	0.210784	0.207701	0.133839	0.189195	0.27334	0.20099	0.243588	-0.099253	0.260301	0.271736	0.172609
ACH-002463	3.68609	RPE1-ss77	RPE1SS77	RPE1SS77_ENGINEERED		NA	Female	ATCC	2	-3.60847	Adherent	DMEM + 10% FBS + P/S	81.2		NA	eye		Engineered		NA			engineered				0.258524	0.246445	0.2274	0.227854	0.25615	0.151024	0.483488	0.271785	0.210525	0.159346	0.217082	0.251174	0.215991	0.234287	-0.336664	0.176074	0.258616	0.176994
ACH-000369	3.69576	MOLM-16	MOLM16	MOLM16_HAEMATOPOIETIC_AND_LYMPHOID_TISSUE		1330948	Female	DSMZ	NA	NA			NA	CVCL_2120	1229	haematopoietic_and_lymphoid_tissue		Leukemia	Acute Myelogenous Leukemia (AML)	77	SIDM00435		blood	AML			0.256942	0.17109	0.208812	0.19945	0.225386	0.129619	0.441939	0.23214	0.217232	0.134009	0.208843	0.272541	0.212695	0.247228	-0.231037	0.335681	0.276627	0.156568
ACH-000618	3.98444	SNU-1041	SNU1041	SNU1041_UPPER_AERODIGESTIVE_TRACT		NA	Male	KCLB	2	-4.83163		RPMI + 10% heat inactivated FBS + 300mg/l L-glutamine + 25mM HEPES + 25mM Sodium bicarbonate	44.3	CVCL_L085	NA	upper_aerodigestive_tract		Head and Neck Cancer	Squamous Cell Carcinoma, hypopharyngeal	NA	SIDM00173		upper_aerodigestive	upper_aerodigestive_squamous	hypopharyngeal		0.259758	0.26777	0.224913	0.19563	0.25755	0.160785	0.484194	0.28805	0.209536	0.156767	0.197744	0.263488	0.213579	0.250133	-0.103743	0.205629	0.268008	0.184649
ACH-000470	3.92245	SW1463	SW1463	SW1463_LARGE_INTESTINE		909748	Female	ATCC	3	-3.52014	Adherent	RPMI + 10% FBS	78.6	CVCL_1718	271	large_intestine	Primary	Colon/Colorectal Cancer	Adenocarcinoma	66	SIDM00834		colorectal	colorectal_adenocarcinoma			0.308938	0.180814	0.209687	0.185525	0.238712	0.21999	0.437696	0.33525	0.209575	0.14962	0.188731	0.2697	0.209684	0.249811	-0.189659	0.285426	0.265507	0.167445
ACH-002039	3.94785	PK-8	PK8	PK8_PANCREAS		NA	Unknown	RIKEN	2	-2.95582	Adherent	RPMI1640+10%FBS	85		NA	liver	Metastasis	Pancreatic Cancer	Ductal Adenocarcinoma, exocrine	NA			pancreas	exocrine	exocrine_adenocarcinoma		0.25569	0.226721	0.218488	0.191304	0.257996	0.154255	0.468013	0.319495	0.212194	0.156089	0.193959	0.264839	0.200166	0.247857	-0.145187	0.26705	0.273874	0.185044
ACH-000118	3.72279	HUP-T3	HUPT3	HUPT3_PANCREAS		907285	Male	DSMZ	4	-4.52154	Adherent	MEM + 10% FBS	70.2	CVCL_1299	109	ascites	Metastasis	Pancreatic Cancer	Ductal Adenocarcinoma, exocrine	66	SIDM00533		pancreas	exocrine	exocrine_adenocarcinoma		0.198306	0.227314	0.214559	0.192766	0.255932	0.128871	0.459145	0.324642	0.196157	0.153905	0.202481	0.272856	0.199815	0.25498	-0.28798	0.298728	0.262544	0.167766
ACH-000614	4.00142	RVH-421	RVH421	RVH421_SKIN		909706	Male	DSMZ	2	-3.14939	Adherent	RPMI + 10% FBS	51.8	CVCL_1672	1274	central_nervous_system	Metastasis	Skin Cancer	Melanoma	28	SIDM00401		skin	melanoma			0.233042	0.238241	0.214426	0.225183	0.250491	0.131331	0.4299	0.24684	0.212434	0.150629	0.2364	0.257073	0.202587	0.23849	0.0889776	0.204182	0.259093	0.182105
ACH-001338	2.90598	CHP-134	CHP134	CHP134_AUTONOMIC_GANGLIA		910941	Male	Sigma-Aldrich	2	-2.81457	Adherent	RPMI 1640 + 10% FBS + 2mM Glutamine	85	CVCL_1124	1562	autonomic_ganglia	Primary	Neuroblastoma		1.5	SIDM00285		peripheral_nervous_system	neuroblastoma		MYCN_amp	0.0947323	0.183339	0.182403	0.197292	0.216831	0.0790984	0.386529	0.238827	0.190827	0.12594	0.159502	0.28008	0.162814	0.191257	-0.465074	0.274518	0.270329	0.136732
ACH-000432	3.73362	BV-173	BV173	BV173_HAEMATOPOIETIC_AND_LYMPHOID_TISSUE		910710	Male	DSMZ	NA	NA			NA	CVCL_0181	321	haematopoietic_and_lymphoid_tissue		Leukemia	Chronic Myelogenous Leukemia (CML), blast crisis	45	SIDM00962		blood	CML	blast_crisis		0.281314	0.25095	0.204352	0.195546	0.236772	0.120203	0.43528	0.232626	0.204073	0.140574	0.193871	0.290233	0.190361	0.246503	-0.158878	0.209494	0.301298	0.15905
ACH-000556	3.63043	SIHA	SIHA	SIHA_CERVIX		930297	Female	ATCC	2	-4.03376	Adherent	EMEM (EBSS) + 10%FBS	90.5	CVCL_0032	1354	cervix		Cervical Cancer	Carcinoma	NA	SIDM01093		cervix	cervical_carcinoma			0.218697	0.211861	0.217646	0.20816	0.25627	0.165553	0.474816	0.265342	0.210585	0.15051	0.213157	0.28077	0.223781	0.242914	-0.36411	0.201059	0.273682	0.179738
ACH-001804	3.8583	LPS510	LPS510	LPS510_SOFT_TISSUE		NA	Unknown	Academic lab	1	-2.65186	Adherent	IMDM + 15% FBS + 1% L-Glutamine + 1% Pen-Strep-Ampho	83		NA	soft_tissue		Liposarcoma	WD/DDLPS	NA			soft_tissue	liposarcoma	WD_DDPLS		0.265655	0.251317	0.222207	0.21895	0.260062	0.169416	0.45428	0.25393	0.211304	0.160136	0.211615	0.25237	0.213625	0.229077	-0.148064	0.166534	0.278095	0.187785
ACH-001386	3.23442	SCLC-22H	SCLC22H	SCLC22H_LUNG		NA	Male	DSMZ	2	-4.00516	Suspension	DMEM + 10-20% FBS	75.5	CVCL_2186	NA	pleural_effusion	Metastasis	Lung Cancer	Small Cell Lung Cancer (SCLC)	46	SIDM00028		lung	SCLC			0.129271	0.164829	0.176689	0.187917	0.218691	0.170962	0.40795	0.303453	0.183399	0.128887	0.178417	0.2779	0.190289	0.187898	-0.326374	0.266857	0.255187	0.132201
ACH-001060	3.61256		DL40	DL40_HAEMATOPOIETIC_AND_LYMPHOID_TISSUE	DL-40	NA	Female	Academic lab	NA	NA			NA	CVCL_2889	NA	haematopoietic_and_lymphoid_tissue		Lymphoma	T-cell	64			lymphocyte	lymphoma_unspecified	t_cell		0.263164	0.151465	0.209201	0.18766	0.228308	0.152542	0.376863	0.235859	0.198575	0.13773	0.177718	0.29454	0.210766	0.258334	-0.221316	0.284051	0.296138	0.170966
ACH-001525	3.63647	HT-3	HT3	HT3_CERVIX		907068	Female	ATCC	1	-2.95859	Adherent	McCoy's 5a Medium Modified +10% FBS	95	CVCL_1293	1393	lymph_node	Metastasis	Cervical Cancer	Carcinoma	59	SIDM00679		cervix	cervical_carcinoma			0.203157	0.220749	0.21586	0.190686	0.248858	0.17373	0.445885	0.322015	0.19806	0.150788	0.199367	0.267974	0.21232	0.240347	-0.315309	0.202126	0.27059	0.189261
ACH-001539	3.42713	KML-1	KML1	KML1_HAEMATOPOIETIC_AND_LYMPHOID_TISSUE		NA	Female	JCRB	2	-2.55299	Suspension	RPMI 1640 + 20% FBS	60		NA	pleural_effusion	Primary	Lymphoma	B-cell, Non-Hodgkins	28			lymphocyte	non_hodgkin_lymphoma	b_cell		0.129621	0.18611	0.20193	0.187385	0.212593	0.143119	0.356409	0.286022	0.197543	0.137869	0.188359	0.246902	0.196278	0.231246	-0.149608	0.25898	0.261185	0.155183
ACH-000014	4.0834	Hs 294T	HS294T	HS294T_SKIN	A101D, Hs 294.T	NA	Male	ATCC	2	-3.48499	Adherent	DMEM + 10% FBS	84.9	CVCL_0331	NA	lymph_node	Metastasis	Skin Cancer	Melanoma	56	SIDM00800		skin	melanoma			0.272339	0.255411	0.216299	0.210459	0.25371	0.166144	0.436439	0.233457	0.203466	0.15501	0.229591	0.25148	0.201278	0.235852	0.0649199	0.269182	0.254169	0.174195
ACH-000637	3.84056	KYSE-520	KYSE520	KYSE520_OESOPHAGUS		753575	Female	DSMZ	1	-3.08782	Adherent	RPMI + 10% FBS	93.8	CVCL_1355	894	oesophagus	Primary	Esophageal Cancer	Squamous Cell Carcinoma	58	SIDM01025		esophagus	esophagus_squamous			0.187541	0.254256	0.216924	0.197655	0.254116	0.128305	0.50151	0.299827	0.21002	0.153274	0.208882	0.285479	0.204736	0.235207	-0.208962	0.254436	0.279384	0.177966
ACH-000455	3.69678	LN-428	LN428	LN428_CENTRAL_NERVOUS_SYSTEM		NA	Male	Academic lab	2	-5.89005	not found	not found	86.4	CVCL_3959	NA	central_nervous_system		Brain Cancer	Glioblastoma	NA			central_nervous_system	glioma	glioblastoma		0.273413	0.250117	0.206746	0.205774	0.251515	0.184112	0.425768	0.229807	0.205123	0.147151	0.221008	0.26923	0.194593	0.225134	-0.259806	0.247387	0.247796	0.171905
ACH-000389	3.7787	H4	H4	H4_CENTRAL_NERVOUS_SYSTEM		907042	Male	ATCC	2	-2.44274	Adherent	RPMI + 10% FBS	72.9	CVCL_1239	1244	central_nervous_system	Primary	Brain Cancer	Glioma	37	SIDM00852		central_nervous_system	glioma			0.251875	0.236353	0.216916	0.214526	0.253545	0.144511	0.496613	0.219287	0.225079	0.150265	0.200393	0.266687	0.201671	0.23863	-0.214286	0.237783	0.269077	0.169777
ACH-000129	3.61186	NCI-H1341	NCIH1341	NCIH1341_LUNG		1330964	Female	ATCC	NA	NA			NA	CVCL_1463	1825	cervix	Metastasis	Lung Cancer	Small Cell Lung Cancer (SCLC)	NA	SIDM00646		lung	SCLC			0.314627	0.228622	0.213655	0.198758	0.238038	0.139666	0.451676	0.214071	0.206686	0.138837	0.182686	0.295961	0.208746	0.226099	-0.321702	0.234144	0.286176	0.15511
ACH-000490	3.76784	SF767	SF767	SF767_CENTRAL_NERVOUS_SYSTEM		NA	Female	Academic lab	2	-5.09689	not found	not found	91.8	CVCL_6950	NA	stomach	Metastasis	Brain Cancer	Astrocytoma	NA	SIDM00626		central_nervous_system	glioma	astrocytoma		0.168208	0.263434	0.216689	0.196875	0.246621	0.15385	0.458681	0.322679	0.206603	0.146845	0.197569	0.284866	0.212137	0.238368	-0.261793	0.251887	0.2804	0.183925
ACH-000434	3.58885	NCI-H1915	NCIH1915	NCIH1915_LUNG		1240184	Female	ATCC	2	-3.37226	Adherent	RPMI + 10% FBS	85.6	CVCL_1505	1823	central_nervous_system	Metastasis	Lung Cancer	Non-Small Cell Lung Cancer (NSCLC), Large Cell Carcinoma	61	SIDM00763		lung	NSCLC	NSCLC_large_cell		0.155889	0.269567	0.201249	0.190501	0.249237	0.154332	0.418212	0.230631	0.197403	0.151404	0.173833	0.279005	0.197947	0.226677	-0.149252	0.210193	0.27093	0.161093
ACH-001086	3.65143		HELA	HELA_CERVIX	HeLa	1298134	Female	ATCC	NA	NA			NA	CVCL_0030	1799	cervix		Cervical Cancer	Carcinoma	NA	SIDM00846		cervix	cervical_carcinoma			0.236082	0.257723	0.211942	0.194486	0.251439	0.165332	0.484354	0.216498	0.203962	0.14946	0.194119	0.292147	0.204791	0.223557	-0.307565	0.215123	0.285215	0.172762
ACH-002042	4.09227	T3M-5	T3M5	T3M5_THYROID		NA	Female	RIKEN	2	-3.75212	Adherent	HamF10+10%FBS	77		NA	thyroid	Primary	Thyroid Cancer	Squamous Cell Carcinoma	71			thyroid	thyroid_squamous			0.286537	0.267402	0.220214	0.199132	0.261213	0.161551	0.455693	0.280088	0.194785	0.156176	0.19897	0.263017	0.196734	0.252512	0.0065628	0.227891	0.272345	0.191445
ACH-000597	3.43801	TTC-709	TTC709	TTC709_SOFT_TISSUE		NA	Unknown	Academic lab	2	-2.98433	not found	not found	48.8	CVCL_8007	NA	soft_tissue		Rhabdoid	Malignant Rhabdoid Tumor	NA			soft_tissue	malignant_rhabdoid_tumor			0.186912	0.193401	0.201151	0.199212	0.231882	0.107043	0.409403	0.256971	0.194039	0.134636	0.186779	0.285989	0.183839	0.216646	-0.258651	0.282751	0.281401	0.144611
ACH-000756	3.70608	GI-1	GI1	GI1_CENTRAL_NERVOUS_SYSTEM		906871	Male	RIKEN	1	-3.67104	Adherent	DMEM + 10% FBS	95.9	CVCL_1231	245	central_nervous_system	Primary	Brain Cancer	Glioblastoma	61	SIDM00273		central_nervous_system	glioma	glioblastoma		0.240786	0.264148	0.210119	0.202863	0.249752	0.125359	0.470806	0.227258	0.204718	0.1457	0.204077	0.283248	0.19305	0.232264	-0.2295	0.241514	0.277142	0.16278
ACH-000396	3.76404	J82	J82	J82_URINARY_TRACT		753566	Male	ATCC	0	-1.44866	Adherent	EMEM + 10% FBS	72.8	CVCL_0359	1232	urinary_tract	Primary	Bladder Cancer	Transitional Cell Carcinoma	58	SIDM00693		urinary_tract	bladder_carcinoma	bladder_transitional_cell		0.251378	0.263999	0.212163	0.207747	0.264849	0.143074	0.501685	0.254179	0.207783	0.153507	0.201293	0.285938	0.19215	0.248363	-0.337458	0.270803	0.267122	0.175467
ACH-000089	3.68606	NCI-H684	NCIH684	NCIH684_LARGE_INTESTINE		NA	Male	KCLB	NA	NA			NA	CVCL_9980	NA	liver	Metastasis	Colon/Colorectal Cancer	Adenocarcinoma	55			colorectal	colorectal_adenocarcinoma			0.190431	0.200707	0.210502	0.180471	0.233787	0.177582	0.45878	0.302906	0.204315	0.145428	0.210406	0.256002	0.212316	0.23896	-0.266304	0.304559	0.263517	0.161693
ACH-000371	3.69282	RL	RL	RL_HAEMATOPOIETIC_AND_LYMPHOID_TISSUE		910861	Male	ATCC	2	-3.89603	Suspension	RPMI + 20% FBS	73	CVCL_1660	1273	ascites		Lymphoma	B-cell, Non-Hodgkins	52	SIDM01089		lymphocyte	non_hodgkin_lymphoma	b_cell		0.276418	0.22543	0.200986	0.185432	0.221831	0.110104	0.36393	0.238731	0.19344	0.135172	0.191696	0.281322	0.187289	0.251667	-0.0977058	0.292905	0.28585	0.148327
ACH-000265	3.79161	KP4	KP4	KP4_PANCREAS		753572	Male	RIKEN	4	-3.87324	Adherent	DMEM:F12 (1:1) + 10% FBS	88.3	CVCL_1338	708	ascites	Metastasis	Pancreatic Cancer	Ductal Adenocarcinoma, exocrine	50	SIDM00301		pancreas	exocrine	exocrine_adenocarcinoma		0.219896	0.229726	0.209564	0.206607	0.244536	0.134494	0.455239	0.263326	0.204883	0.142804	0.191149	0.292781	0.179077	0.238044	-0.154434	0.290074	0.283368	0.160479
ACH-000132	3.67069	JHOS-2	JHOS2	JHOS2_OVARY		1479995	Female	RIKEN	1	-4.49849		DMEM:F12 (1:1) + 10% FBS	83.8	CVCL_4647	436	ovary	Primary	Ovarian Cancer	Adenocarcinoma, high grade serous	45	SIDM00305		ovary	ovary_adenocarcinoma	high_grade_serous		0.144031	0.214621	0.210479	0.199191	0.258557	0.187587	0.459821	0.334691	0.202562	0.152085	0.200157	0.276279	0.198034	0.240339	-0.306568	0.243848	0.267453	0.187522
ACH-000216	3.97537	JH-EsoAd1	JHESOAD1	JHESOAD1_OESOPHAGUS		NA	Male	Academic lab	1	-5.11983	not found	not found	94	CVCL_8098	NA	oesophagus		Esophageal Cancer	Adenocarcinoma	NA			esophagus	esophagus_adenocarcinoma			0.266556	0.221894	0.220402	0.197392	0.255639	0.160665	0.473999	0.338442	0.19982	0.1552	0.20062	0.283571	0.210896	0.254658	-0.0946507	0.173161	0.273654	0.183448
ACH-000613	3.52632	HOS	HOS	HOS_BONE		907060	Female	ATCC	NA	NA			NA	CVCL_0312	1202	bone	Primary	Bone Cancer	Osteosarcoma	13	SIDM00806		bone	osteosarcoma			0.19705	0.237585	0.203325	0.197417	0.251395	0.145028	0.511121	0.216578	0.198222	0.149664	0.175899	0.298798	0.179517	0.222594	-0.360158	0.261318	0.274806	0.166159
ACH-000855	3.8357	KYSE-150	KYSE150	KYSE150_OESOPHAGUS		907317	Female	DSMZ	2	-3.33154	Adherent	RPMI:F12 (1:1) + 10% FBS	86.4	CVCL_1348	407	oesophagus	Primary	Esophageal Cancer	Squamous Cell Carcinoma	49	SIDM01031		esophagus	esophagus_squamous			0.283585	0.255209	0.210898	0.197909	0.247421	0.173249	0.469026	0.310113	0.204376	0.149748	0.190724	0.269488	0.200437	0.242637	-0.236296	0.226207	0.267223	0.173751
ACH-000906	3.90837	ES-2	ES2	ES2_OVARY		1240128	Female	ATCC	3	-5.85728	Adherent	RPMI + 10% FBS	94.1	CVCL_3509	869	ovary	Primary	Ovarian Cancer	Adenocarcinoma, clear cell	47	SIDM00861		ovary	ovary_adenocarcinoma	clear_cell		0.265559	0.259993	0.216604	0.203219	0.254032	0.158978	0.465673	0.242426	0.203278	0.153968	0.199263	0.275274	0.197596	0.241956	-0.0789977	0.204641	0.273092	0.171812
ACH-000348	3.93865	RPMI-7951	RPMI7951	RPMI7951_SKIN		910903	Female	ATCC	2	-6.1356	Adherent	RPMI + 10% FBS	81.2	CVCL_1666	1909	lymph_node	Metastasis	Skin Cancer	Melanoma	18	SIDM01087		skin	melanoma			0.267579	0.240164	0.219265	0.214735	0.256051	0.172028	0.454222	0.241906	0.213336	0.15895	0.219724	0.256553	0.20251	0.241624	-0.0630312	0.199184	0.267123	0.176731
ACH-001100	3.16271		KHYG	KHYG_HAEMATOPOIETIC_AND_LYMPHOID_TISSUE	KHYG1, KHYG-1	NA	Unknown	Academic lab	NA	NA			NA	CVCL_2976	NA	haematopoietic_and_lymphoid_tissue		Lymphoma		NA			lymphocyte	lymphoma_unspecified			0.247301	0.174186	0.197745	0.179276	0.205855	0.141155	0.347287	0.174454	0.198706	0.135256	0.213616	0.242749	0.186507	0.243556	-0.386512	0.257795	0.261624	0.142154
ACH-000238	3.93725	SCC-4	SCC4	SCC4_UPPER_AERODIGESTIVE_TRACT		910904	Male	ATCC	2	-4.34643	Adherent	DMEM:F12 (1:1) + 10% FBS + 0.4ug/ml Hydrocortisone	81.6	CVCL_1684	1476	upper_aerodigestive_tract	Primary	Head and Neck Cancer	Squamous Cell Carcinoma, oral	55	SIDM01081		upper_aerodigestive	upper_aerodigestive_squamous	oral		0.294229	0.271579	0.225498	0.194418	0.261788	0.173819	0.465747	0.287879	0.20441	0.158205	0.202482	0.271426	0.206229	0.249369	-0.21706	0.221016	0.276013	0.190204
ACH-000237	3.97197	JHOM-1	JHOM1	JHOM1_OVARY		NA	Female	RIKEN	3	-4.40579	Adherent	DMEM:F12 (1:1) + 10% FBS + 0.1mM NEAA	63.3	CVCL_4644	NA	ovary	Primary	Ovarian Cancer	Adenocarcinoma, mucinous	88			ovary	ovary_adenocarcinoma	mucinous		0.341871	0.269952	0.22218	0.213726	0.258739	0.124405	0.521218	0.2809	0.21947	0.156795	0.225076	0.259347	0.211752	0.244423	-0.164687	0.140434	0.258826	0.187546
ACH-000393	3.85619	HLF	HLF	HLF_LIVER		NA	Male	HSRRB	2	-3.81343	Adherent	EMEM + 10% FBS	NA	CVCL_2947	NA	liver	Primary	Liver Cancer	Hepatocellular Carcinoma	69	SIDM00065		liver	hepatocellular_carcinoma			0.210137	0.229969	0.214052	0.205219	0.254862	0.149078	0.478398	0.233127	0.201272	0.147021	0.196875	0.288103	0.194168	0.240474	-0.0840482	0.255692	0.273294	0.168502
ACH-000623	3.83	SNU-201	SNU201	SNU201_CENTRAL_NERVOUS_SYSTEM		NA	Male	KCLB	2	-4.50079		RPMI + 10% FBS	77.3	CVCL_5033	NA	central_nervous_system	Primary	Brain Cancer	Glioblastoma	58	SIDM00158		central_nervous_system	glioma	glioblastoma		0.22684	0.245111	0.213559	0.227519	0.251346	0.180214	0.491206	0.259468	0.217615	0.154347	0.229184	0.254922	0.213185	0.232107	-0.218099	0.229638	0.243256	0.178582
ACH-000359	3.68977	MG-63	MG63	MG63_BONE		908131	Male	ATCC	NA	NA			NA	CVCL_0426	2170	bone	Primary	Bone Cancer	Osteosarcoma	14	SIDM00525		bone	osteosarcoma			0.219999	0.244418	0.213517	0.206641	0.251688	0.14438	0.46354	0.216629	0.205328	0.153055	0.178449	0.285252	0.20345	0.234031	-0.282435	0.30575	0.277032	0.169047
ACH-001028	3.23809	CHLA-06	CHLA06ATRT	CHLA06ATRT_SOFT_TISSUE		NA	Female	Academic lab	2	-5.76594	not found	not found	54.8	CVCL_AQ42	NA	central_nervous_system		Rhabdoid	Atypical Teratoid Rhabdoid Tumor (ATRT)	0.33			soft_tissue	ATRT			0.140778	0.201446	0.200102	0.193095	0.228758	0.136647	0.387305	0.242746	0.200318	0.141373	0.195513	0.251983	0.205277	0.211477	-0.327451	0.226989	0.264891	0.136844
ACH-000621	3.40013	MDA-MB-157	MDAMB157	MDAMB157_BREAST		925338	Female	ATCC	3	-4.33525	Adherent	RPMI + 10% FBS	92	CVCL_0618	1796	pleural_effusion	Metastasis	Breast Cancer	Breast Ductal Carcinoma	44	SIDM00529		breast	breast_ductal_carcinoma	ERneg_HER2neg	basal_B	0.184408	0.240295	0.208212	0.199907	0.244911	0.147776	0.428838	0.2326	0.202395	0.143516	0.182991	0.281629	0.176464	0.224808	-0.369519	0.24207	0.268094	0.160727
ACH-001641	3.94442	SAT	SAT	SAT_UPPER_AERODIGESTIVE_TRACT		1299050	Unknown	JCRB	2	-4.18627	Adherent	RPMI 1640 + 10% FBS or DMEM + 10% FBS	91	CVCL_3160	562	upper_aerodigestive_tract	Primary	Head and Neck Cancer	Squamous Cell Carcinoma	NA	SIDM00350		upper_aerodigestive	upper_aerodigestive_squamous			0.213147	0.261601	0.219632	0.184827	0.24486	0.185348	0.452989	0.286979	0.198574	0.151555	0.193185	0.276537	0.21478	0.241434	-0.105458	0.263976	0.278227	0.182233
ACH-000056	3.7401	DOHH-2	DOHH2	DOHH2_HAEMATOPOIETIC_AND_LYMPHOID_TISSUE		906842	Male	DSMZ	NA	NA			NA	CVCL_1179	1339	pleural_effusion	Metastasis	Lymphoma	Diffuse Large B-cell Lymphoma (DLBCL)	60	SIDM00981		lymphocyte	non_hodgkin_lymphoma	DLBCL		0.281857	0.211888	0.204096	0.191933	0.226031	0.0693802	0.412074	0.296533	0.195704	0.136469	0.194021	0.281856	0.178803	0.244667	-0.119737	0.29	0.285489	0.159031
ACH-000483	3.61579	SNU-182	SNU182	SNU182_LIVER		1240216	Male	ATCC	2	-3.71455	Adherent	RPMI + 10% FBS	63.4	CVCL_0090	1481	liver	Primary	Liver Cancer	Hepatocellular Carcinoma	24	SIDM01151		liver	hepatocellular_carcinoma			0.13211	0.233248	0.21396	0.210953	0.255899	0.16003	0.479965	0.234936	0.206379	0.15791	0.194641	0.271335	0.198963	0.225083	-0.255052	0.24907	0.262668	0.183697
ACH-000514	2.99588	NCI-H1092	NCIH1092	NCIH1092_LUNG		687997	Male	ATCC	2	-3.52972	Suspension	RPMI + 5% FBS + 2mM L-glutamine + 5ml Insulin-Transferrin-Selenium + 10nM Hydrocortisone + 10nM Beta estradiol	68.7	CVCL_1454	1928	bone_marrow	Metastasis	Lung Cancer	Small Cell Lung Cancer (SCLC)	67	SIDM00653		lung	SCLC			0.2176	0.167473	0.167554	0.181803	0.211423	0.0774938	0.410458	0.203883	0.186082	0.123494	0.169508	0.285851	0.151439	0.18721	-0.376115	0.257123	0.248866	0.124731
ACH-000051	3.56276	TE 617.T	TE617T	TE617T_SOFT_TISSUE		NA	Female	ATCC	NA	NA			NA	CVCL_1755	NA	soft_tissue	Primary	Sarcoma	Rhabdomyosarcoma	1.67			soft_tissue	rhabdomyosarcoma			0.204684	0.175289	0.199938	0.199985	0.233017	0.14649	0.408289	0.245443	0.200458	0.137051	0.216458	0.275796	0.186611	0.229425	-0.20038	0.296268	0.25971	0.148233
ACH-000043	3.80152	Hs 895.T	HS895T	HS895T_FIBROBLAST		NA	Female	ATCC	NA	NA			NA	CVCL_0993	NA	fibroblast	Metastasis	Fibroblast	Skin	48			fibroblast	fibroblast_skin			0.221304	0.242909	0.21909	0.220347	0.258639	0.17263	0.458697	0.243107	0.209356	0.165097	0.205787	0.250839	0.208699	0.23764	-0.109208	0.152755	0.252665	0.191165
ACH-000936	3.74253	EFO-27	EFO27	EFO27_OVARY		906852	Female	DSMZ	2	-3.85275	Adherent	RPMI + 20% FBS + 1mM Sodium pyruvate + 0.1mM NEAA	71.8	CVCL_1192	1497	abdomen	Metastasis	Ovarian Cancer	Adenocarcinoma, endometrioid	36	SIDM01051		ovary	ovary_adenocarcinoma	endometrioid		0.197219	0.261629	0.223958	0.199929	0.256279	0.149952	0.471884	0.293183	0.204112	0.150567	0.209697	0.278973	0.216591	0.243402	-0.312715	0.25681	0.272128	0.168935
ACH-000716	3.96704	TT2609-C02	TT2609C02	TT2609C02_THYROID		1240223	Male	DSMZ	2	-3.67994	Adherent	RPMI + 20% FBS	86	CVCL_2218	1457	thyroid		Thyroid Cancer	Carcinoma, follicular	57	SIDM00418		thyroid	thyroid_carcinoma	follicular		0.263878	0.226223	0.218319	0.201195	0.259691	0.174834	0.462474	0.22466	0.204957	0.156605	0.190444	0.291539	0.204853	0.245045	-0.0745406	0.267989	0.280927	0.167947
ACH-000988	3.69378	MFE-319	MFE319	MFE319_ENDOMETRIUM		1240174	Female	DSMZ	2	-3.84753	Adherent	RPMI:MEM (1:1) (with Earle's salts) + 20% heat inactivated FBS	57.9	CVCL_2112	1816	endometrium		Endometrial/Uterine Cancer		81	SIDM00333		uterus	endometrial_adenocarcinoma			0.181452	0.218261	0.208475	0.198892	0.252261	0.147186	0.458417	0.325938	0.204511	0.143415	0.218685	0.274761	0.200353	0.234796	-0.293322	0.291511	0.263161	0.165027
ACH-000952	3.49466	MDA PCa 2b	MDAPCA2B	MDAPCA2B_PROSTATE		NA	Male	ATCC	NA	NA			NA	CVCL_4748	NA	bone	Metastasis	Prostate Cancer	Adenocarcinoma	63			prostate	prostate_adenocarcinoma			0.236903	0.18467	0.198117	0.199062	0.224561	0.155505	0.406381	0.283736	0.209171	0.128312	0.193211	0.248536	0.213397	0.218237	-0.317702	0.311629	0.253799	0.147138
ACH-000065	3.81723	OCI-AML5	OCIAML5	OCIAML5_HAEMATOPOIETIC_AND_LYMPHOID_TISSUE		1330983	Male	DSMZ	NA	NA			NA	CVCL_1620	2130	haematopoietic_and_lymphoid_tissue	Primary	Leukemia	Acute Myelogenous Leukemia (AML)	77	SIDM00461		blood	AML			0.285991	0.201093	0.206011	0.198846	0.226641	0.141986	0.388834	0.254984	0.215765	0.142778	0.2393	0.272429	0.189434	0.261386	-0.0978666	0.256465	0.283387	0.149763
ACH-000609	3.86276	SF126	SF126	SF126_CENTRAL_NERVOUS_SYSTEM		909712	Female	HSRRB	0	-2.68822		EMEM + 10% FBS	43.7	CVCL_1688	1677	central_nervous_system	Primary	Brain Cancer	Astrocytoma	NA	SIDM00382		central_nervous_system	glioma	astrocytoma		0.327877	0.237749	0.225444	0.214604	0.256969	0.138601	0.494167	0.237438	0.21452	0.157739	0.194763	0.27831	0.201407	0.244321	-0.24892	0.234458	0.273821	0.179493
ACH-001411	3.89682	UM-UC-5	UMUC5	UMUC5_URINARY_TRACT		NA	Female	Sigma-Aldrich	2	-2.66386	Adherent	EMEM (EBSS) + 10% FBS + 2 mM Glutamine + 1% Non Essential Amino Acids (NEAA)	89.9	CVCL_2750	NA	urinary_tract	Primary	Bladder Cancer	Squamous Cell Carcinoma	NA			urinary_tract	bladder_carcinoma	bladder_squamous		0.19185	0.257015	0.215033	0.194809	0.255801	0.140762	0.445514	0.312395	0.202535	0.146041	0.193885	0.283131	0.193903	0.240828	-0.100917	0.263264	0.282459	0.178509
ACH-000504	4.07892	SNB75	SNB75	SNB75_CENTRAL_NERVOUS_SYSTEM		905982	Female	Academic lab	2	-3.75866	Adherent	RPMI + 5% FBS	67.7	CVCL_1706	1181	central_nervous_system	Primary	Brain Cancer	Glioma	NA	SIDM00095		central_nervous_system	glioma			0.302547	0.282708	0.225867	0.218081	0.264842	0.154432	0.502537	0.244254	0.215372	0.159929	0.218329	0.279611	0.210038	0.237248	-0.0820507	0.190668	0.272596	0.181915
ACH-000956	3.3846	22Rv1	22RV1	22RV1_PROSTATE	22-RV1	924100	Male	ATCC	NA	NA			NA	CVCL_1045	1027	prostate	Primary	Prostate Cancer	Adenocarcinoma	NA	SIDM00499		prostate	prostate_adenocarcinoma			0.162626	0.181449	0.19181	0.190679	0.226695	0.170164	0.409186	0.302163	0.203462	0.128169	0.190073	0.2853	0.203735	0.197806	-0.377158	0.302034	0.271665	0.144743
ACH-001712	3.7887	Hs 860.T	HS860T	HS860T_BONE	HS-860, HS860	NA	Male	Academic lab	NA	NA			NA		NA	bone		Bone Cancer	Osteosarcoma	22			bone	osteosarcoma			0.237134	0.240304	0.224351	0.230564	0.251677	0.161672	0.462782	0.243848	0.215848	0.168085	0.232593	0.229227	0.215571	0.233455	-0.155814	0.151317	0.245891	0.200197
ACH-000652	4.0111	SUIT-2	SUIT2	SUIT2_PANCREAS		1240219	Male	HSRRB	2	-3.31301	Adherent	RPMI + 10% FBS	75.4	CVCL_3172	1749	liver	Metastasis	Pancreatic Cancer	Ductal Adenocarcinoma, exocrine	73	SIDM00371		pancreas	exocrine	exocrine_adenocarcinoma		0.265655	0.233095	0.216303	0.196649	0.255063	0.164938	0.472661	0.25516	0.208756	0.153521	0.185846	0.288856	0.210055	0.246398	-0.0762774	0.281996	0.275691	0.176728
ACH-000414	3.78113	NCI-H1944	NCIH1944	NCIH1944_LUNG		1240185	Female	ATCC	4	-3.58719	Adherent	RPMI + 10% FBS	62.5	CVCL_1508	183	soft_tissue	Metastasis	Lung Cancer	Non-Small Cell Lung Cancer (NSCLC), Adenocarcinoma	62	SIDM00762		lung	NSCLC	NSCLC_adenocarcinoma		0.225411	0.236427	0.213117	0.186176	0.243514	0.159399	0.45234	0.277404	0.203452	0.148761	0.180122	0.273335	0.234068	0.238945	-0.219139	0.305744	0.261181	0.160868
ACH-000472	3.99564	HSC-2	HSC2	HSC2_UPPER_AERODIGESTIVE_TRACT		753562	Male	HSRRB	2	-5.38078		EMEM + 10% FBS	82.9	CVCL_1287	944	upper_aerodigestive_tract	Metastasis	Head and Neck Cancer	Squamous Cell Carcinoma	69	SIDM00590		upper_aerodigestive	upper_aerodigestive_squamous			0.233754	0.262566	0.220157	0.198246	0.254441	0.153602	0.485557	0.287517	0.210382	0.15317	0.209887	0.274737	0.205435	0.250619	-0.0752381	0.218406	0.268616	0.183785
ACH-000007	3.69988	LS513	LS513	LS513_LARGE_INTESTINE		907795	Male	ATCC	2	-2.58671	Adherent	RPMI + 10% FBS	47.7	CVCL_1386	569	large_intestine	Primary	Colon/Colorectal Cancer	Adenocarcinoma	63	SIDM00677		colorectal	colorectal_adenocarcinoma			0.243825	0.176768	0.204598	0.181326	0.231968	0.168164	0.452315	0.33125	0.201603	0.139501	0.205126	0.262161	0.200122	0.241604	-0.234402	0.27414	0.261512	0.158295
ACH-000446	3.44597	KP-N-SI9s	KPNSI9S	KPNSI9S_AUTONOMIC_GANGLIA		NA	Male	HSRRB	0	-1.0276	Adherent	RPMI + 10% FBS	54	CVCL_1340	NA	autonomic_ganglia	Metastasis	Neuroblastoma		NA			peripheral_nervous_system	neuroblastoma			0.194172	0.226682	0.211955	0.205638	0.243167	0.133276	0.443629	0.21088	0.202707	0.154672	0.188134	0.260857	0.195822	0.226549	-0.324785	0.235358	0.264431	0.172831
ACH-000386	3.74911	KG-1	KG1	KG1_HAEMATOPOIETIC_AND_LYMPHOID_TISSUE		907278	Male	ATCC	NA	NA			NA	CVCL_0374	193	bone_marrow	Primary	Leukemia	Acute Myelogenous Leukemia (AML)	59	SIDM00785		blood	AML			0.261516	0.206133	0.201955	0.192608	0.224339	0.108187	0.374107	0.210685	0.207326	0.135806	0.210633	0.27769	0.187689	0.262868	-0.0494885	0.292668	0.285182	0.159207
ACH-001850	3.75008	G415	G415	G415_BILIARY_TRACT		NA	Male	RIKEN	2	-4.57083	Adherent	RPMI + 10% FBS	88.1		NA	ascites	Metastasis	Gallbladder Cancer	Adenocarcinoma	NA			bile_duct	gallbladder_adenocarcinoma			0.263556	0.247306	0.213581	0.201965	0.253602	0.164404	0.478658	0.251316	0.201735	0.155308	0.215492	0.287896	0.203977	0.239006	-0.321144	0.232042	0.29497	0.166407
ACH-000755	3.49848	HCC2218	HCC2218	HCC2218_BREAST		749716	Female	ATCC	NA	NA			NA	CVCL_1263	352	breast	Primary	Breast Cancer	Breast Ductal Carcinoma	38	SIDM00772		breast	breast_ductal_carcinoma	ERneg_HER2pos	HER2_amp	0.228133	0.202034	0.204776	0.197338	0.226536	0.129588	0.434557	0.287435	0.201257	0.13718	0.202565	0.242935	0.197255	0.221941	-0.295293	0.277131	0.255222	0.14789
ACH-000028	3.58491	KPL-1	KPL1	KPL1_BREAST		NA	Female	DSMZ	3	-3.41465	Adherent	DMEM + 10% FBS	69.6	CVCL_2094	NA	pleural_effusion	Metastasis	Breast Cancer	Carcinoma	50	SIDM00147		breast	breast_carcinoma	ERpos_HER2neg	luminal	0.197079	0.223201	0.201364	0.195241	0.234641	0.120272	0.426361	0.318246	0.19813	0.139705	0.195644	0.266532	0.182693	0.228747	-0.265094	0.306931	0.269795	0.145419
ACH-000665	3.71035	SK-MES-1	SKMES1	SKMES1_LUNG		909728	Male	ATCC	2	-4.89055	Adherent	DMEM + 10% FBS	88.7	CVCL_0630	1628	pleural_effusion	Metastasis	Lung Cancer	Non-Small Cell Lung Cancer (NSCLC), Squamous Cell Carcinoma	65	SIDM01103		lung	NSCLC	NSCLC_squamous		0.253134	0.245904	0.217314	0.212643	0.259468	0.154752	0.473152	0.246889	0.206613	0.157743	0.215652	0.260709	0.207658	0.251013	-0.324635	0.226919	0.261131	0.184296
ACH-000078	2.88478	MHH-NB-11	MHHNB11	MHHNB11_AUTONOMIC_GANGLIA		908135	Male	DSMZ	3	-2.12452	Adherent	RPMI + 10% FBS	60.3	CVCL_1412	1818	autonomic_ganglia	Metastasis	Neuroblastoma		4	SIDM00387		peripheral_nervous_system	neuroblastoma		MYCN_amp	0.143384	0.196015	0.181836	0.200069	0.223841	0.0654069	0.380513	0.205972	0.197319	0.132104	0.176334	0.259601	0.178516	0.201439	-0.348661	0.0981881	0.250294	0.142604
ACH-002046	3.84215	HTMMT	HTMMT	HTMMT_ENDOMETRIUM		NA	Female	RIKEN	2	-4.99679	Adherent	HamF12+15%FBS	85.9		NA	endometrium	Primary	Endometrial/Uterine Cancer	Malignant Mixed Mullerian Tumor (MMMT)	66			uterus	MMMT			0.30336	0.245767	0.216025	0.210417	0.264108	0.148869	0.474041	0.276307	0.204773	0.157383	0.206496	0.287254	0.191371	0.237327	-0.241578	0.203674	0.277036	0.179523
ACH-000397	3.72828	TEN	TEN	TEN_ENDOMETRIUM		NA	Female	RIKEN	2	-4.40515		MEM + 10% FBS	81.2	CVCL_E063	NA	endometrium	Primary	Endometrial/Uterine Cancer	Clear Cell Carcinoma	74			uterus	clear_cell_carcinoma			0.263998	0.222436	0.202607	0.19355	0.255041	0.149277	0.429721	0.313476	0.205132	0.150221	0.207703	0.283806	0.200327	0.244519	-0.298537	0.259149	0.268747	0.17711
ACH-000229	3.77608		HS822T	HS822T_FIBROBLAST	Hs 822.T	NA	Female	ATCC	NA	NA			NA	CVCL_0933	NA	fibroblast	Primary	Fibroblast	Bone	9			fibroblast	fibroblast_bone			0.23607	0.225859	0.230872	0.22731	0.25598	0.177769	0.474032	0.250673	0.215951	0.16743	0.233736	0.212438	0.21666	0.234294	-0.153111	0.143917	0.232573	0.193624
ACH-000518	3.9299	CAL-33	CAL33	CAL33_UPPER_AERODIGESTIVE_TRACT		753541	Male	DSMZ	2	-3.46546	Adherent	DMEM + 10% FBS + 2 mM L-glutamine	85.7	CVCL_1108	2041	upper_aerodigestive_tract	Primary	Head and Neck Cancer	Squamous Cell Carcinoma, oral	69	SIDM00942		upper_aerodigestive	upper_aerodigestive_squamous	oral		0.239212	0.243529	0.221144	0.206724	0.244505	0.169255	0.444175	0.271348	0.211638	0.150647	0.206669	0.255061	0.216159	0.267311	-0.0978454	0.240344	0.258456	0.181568
ACH-001566	3.65675	MM370	MM370	MM370_SKIN		NA	Male	Sigma-Aldrich	1	-4.18227	Adherent	RPMI 1640 + 10% FBS (with 2 mM L-Glutamine + 25 mM HEPES)	84.2	CVCL_2605	NA	lymph_node	Metastasis	Skin Cancer	Melanoma	NA			skin	melanoma			0.117663	0.218944	0.209189	0.209393	0.240844	0.155292	0.42487	0.228531	0.197626	0.157049	0.242733	0.251113	0.203846	0.221351	-0.0977334	0.253439	0.258831	0.163768
ACH-000252	3.78271	LS1034	LS1034	LS1034_LARGE_INTESTINE		917486	Male	ATCC	0	-2.30347	Adherent	RPMI + 10% FBS	84.3	CVCL_1382	1756	large_intestine	Primary	Colon/Colorectal Cancer	Adenocarcinoma	54	SIDM00681		colorectal	colorectal_adenocarcinoma			0.289266	0.190603	0.21346	0.186985	0.235577	0.19141	0.45475	0.328819	0.207055	0.143178	0.202122	0.261431	0.202695	0.243973	-0.279137	0.293238	0.260916	0.156363
ACH-000572	3.77456	G-361	G361	G361_SKIN		906865	Male	ATCC	NA	NA			NA	CVCL_1220	1173	skin	Primary	Skin Cancer	Melanoma	31	SIDM00857		skin	melanoma			0.177697	0.259719	0.207392	0.213642	0.245777	0.153451	0.429347	0.256929	0.196984	0.144412	0.221292	0.276246	0.194541	0.230043	-0.127031	0.259244	0.275757	0.159114
ACH-001605	3.69409	no.10	NO10	NO10_CENTRAL_NERVOUS_SYSTEM	ONDA10	908452	Male	JCRB	NA	NA			NA	CVCL_3075	36	central_nervous_system	Primary	Brain Cancer	Glioblastoma	62	SIDM00574		central_nervous_system	glioma	glioblastoma		0.186139	0.258091	0.211156	0.213154	0.253286	0.173877	0.445214	0.276376	0.20213	0.154315	0.219795	0.261363	0.201964	0.218967	-0.243978	0.237665	0.25473	0.169847
ACH-000277	3.52178	HCC1419	HCC1419	HCC1419_BREAST		907045	Female	ATCC	2	-3.09402		RPMI + 10% FBS	51.3	CVCL_1251	1551	breast	Primary	Breast Cancer	Breast Ductal Carcinoma	42	SIDM00882		breast	breast_ductal_carcinoma	ERpos_HER2pos	HER2_amp	0.196716	0.184515	0.200658	0.202688	0.229651	0.108026	0.397097	0.335708	0.202642	0.136786	0.199764	0.262831	0.184944	0.223404	-0.226279	0.277711	0.256851	0.148073
ACH-001239	3.96585	WM-266-4	WM2664	WM2664_SKIN		NA	Female	ATCC	2	-4.26138	Adherent	DMEM + 10% FBS	71.5	CVCL_2765	NA	skin	Metastasis	Skin Cancer	Melanoma	58	SIDM00979		skin	melanoma			0.22139	0.235789	0.210615	0.204122	0.248362	0.15136	0.444681	0.259336	0.204407	0.153262	0.222314	0.273475	0.196235	0.228498	0.0575609	0.215175	0.264661	0.17461
ACH-000786	3.59358	Daudi	DAUDI	DAUDI_HAEMATOPOIETIC_AND_LYMPHOID_TISSUE		906831	Male	ATCC	NA	NA			NA	CVCL_0008	1783	haematopoietic_and_lymphoid_tissue		Lymphoma	B-cell, Non-Hodgkins, Burkitts	16	SIDM00845		lymphocyte	non_hodgkin_lymphoma	b_cell_burkitt		0.221763	0.189214	0.20461	0.187543	0.221371	0.0854889	0.345007	0.274	0.197181	0.13643	0.186447	0.282569	0.174271	0.246717	-0.0834105	0.271905	0.29296	0.159512
ACH-000803	3.37574	COLO 668	COLO668	COLO668_LUNG		910692	Female	ECACC	NA	NA			NA	CVCL_1128	1072	central_nervous_system	Metastasis	Lung Cancer	Small Cell Lung Cancer (SCLC)	47	SIDM00143		lung	SCLC			0.218778	0.183007	0.198991	0.189868	0.226931	0.101845	0.454292	0.230302	0.193226	0.132103	0.195981	0.277502	0.181806	0.224336	-0.326114	0.285104	0.266386	0.141392
ACH-001970	3.55221	MM253	MM253	MM253_SKIN	MM 253, MM-253	NA	Male	CellBank Australia	2	-2.45618	Adherent	RPMI 1640 (with 2mM L-Glutamine + 25mM HEPES) + 10% FBS	75		NA	lymph_node	Metastasis	Skin Cancer	Melanoma	NA			skin	melanoma			0.163659	0.230549	0.204554	0.21116	0.229808	0.136075	0.400036	0.283019	0.200953	0.141017	0.225941	0.241705	0.185182	0.215334	-0.091228	0.169167	0.255219	0.15006
ACH-002038	3.83248	HSKTC	HSKTC	HSKTC_OVARY		NA	Female	RIKEN	0	-0.852519	Adherent	HamF12+15%FBS	45		NA	ovary	Primary	Ovarian Cancer	Krukenberg Tumor	46			ovary	krukenberg_tumor			0.183382	0.227917	0.213612	0.196542	0.246764	0.182592	0.471125	0.300029	0.203007	0.149352	0.205831	0.272488	0.207059	0.226563	-0.112739	0.219037	0.270445	0.169471
ACH-000537	3.84629	SNU-761	SNU761	SNU761_LIVER		NA	Male	KCLB	1	-5.2525		RPMI + 10% FBS	89.1	CVCL_5089	NA	liver		Liver Cancer	Hepatocellular Carcinoma	49			liver	hepatocellular_carcinoma			0.317535	0.281407	0.217851	0.210804	0.247963	0.15854	0.481911	0.230964	0.208222	0.156551	0.228186	0.252801	0.204241	0.242022	-0.27076	0.257914	0.246723	0.173415
ACH-000419	3.5606	KMS-28BM	KMS28BM	KMS28BM_HAEMATOPOIETIC_AND_LYMPHOID_TISSUE		NA	Female	HSRRB	NA	NA			NA	CVCL_2994	NA	haematopoietic_and_lymphoid_tissue	Primary	Myeloma	Multiple Myeloma	77			plasma_cell	multiple_myeloma			0.258703	0.210087	0.205062	0.208942	0.233807	0.104958	0.426631	0.241611	0.20542	0.132132	0.19871	0.2749	0.19817	0.232923	-0.320566	0.330238	0.270118	0.148754
ACH-000724	3.73923	HT-1376	HT1376	HT1376_URINARY_TRACT		907066	Female	ATCC	2	-2.69946	Adherent	EMEM + 10% FBS	51.4	CVCL_1292	1211	urinary_tract	Primary	Bladder Cancer	Carcinoma	58	SIDM00678		urinary_tract	bladder_carcinoma			0.217517	0.247799	0.211408	0.195391	0.244036	0.151968	0.475728	0.332987	0.199662	0.148204	0.197302	0.277924	0.197522	0.234952	-0.276163	0.243332	0.275284	0.164382
ACH-000522	3.85205	UM-UC-3	UMUC3	UMUC3_URINARY_TRACT		724838	Male	ATCC	2	-5.12986	Adherent	EMEM + 10% FBS	88.3	CVCL_1783	9	urinary_tract	Primary	Bladder Cancer	Transitional Cell Carcinoma	NA	SIDM01182		urinary_tract	bladder_carcinoma	bladder_transitional_cell		0.300954	0.237991	0.208834	0.203523	0.249539	0.122089	0.452524	0.26826	0.202564	0.146392	0.179331	0.29793	0.195501	0.239193	-0.0929939	0.192746	0.282264	0.165406
ACH-001549	3.0273	Lu-135	LU135	LU135_LUNG		713899	Male	JCRB	2	-4.23091	Suspension	RPMI 1640 + 10% FBS	96.2	CVCL_1389	207	lung	Primary	Lung Cancer	Small Cell Lung Cancer (SCLC)	69	SIDM00294		lung	SCLC			0.0921011	0.181117	0.198316	0.198493	0.222635	0.120242	0.421931	0.216694	0.194229	0.132872	0.167535	0.281666	0.198412	0.201136	-0.438901	0.232409	0.27861	0.127804
ACH-000706	3.67115	EKVX	EKVX	EKVX_LUNG		905970	Male	Academic lab	2	-4.993	Adherent	RPMI + 10% FBS	82.3	CVCL_1195	322	lung	Primary	Lung Cancer	Non-Small Cell Lung Cancer (NSCLC), Adenocarcinoma	NA	SIDM00119		lung	NSCLC	NSCLC_adenocarcinoma		0.207457	0.220288	0.215016	0.203751	0.252092	0.166703	0.485768	0.309148	0.199936	0.151794	0.208358	0.268201	0.213047	0.228495	-0.304044	0.219159	0.252118	0.173867
ACH-000737	3.28388	NCI-H1385	NCIH1385	NCIH1385_LUNG		NA	Female	ATCC	NA	NA			NA	CVCL_1466	NA	lymph_node	Metastasis	Lung Cancer	Non-Small Cell Lung Cancer (NSCLC), Squamous Cell Carcinoma	NA			lung	NSCLC	NSCLC_squamous		0.184585	0.205269	0.187565	0.20902	0.226924	0.0952491	0.419812	0.301898	0.2014	0.13461	0.20859	0.253896	0.177851	0.210058	-0.333629	0.221808	0.231585	0.147387
ACH-000548	3.91411	BHY	BHY	BHY_UPPER_AERODIGESTIVE_TRACT		753535	Male	DSMZ	2	-3.92396		DMEM + 10% FBS	91.2	CVCL_1086	748	upper_aerodigestive_tract	Primary	Head and Neck Cancer	Squamous Cell Carcinoma, oral	52	SIDM00986		upper_aerodigestive	upper_aerodigestive_squamous	oral		0.236974	0.267292	0.21912	0.197359	0.25247	0.156731	0.485081	0.279354	0.202158	0.150651	0.210479	0.255641	0.214717	0.255709	-0.0640365	0.159173	0.250591	0.18464
ACH-001839	3.66276	ICC13-7	ICC137	ICC137_BILIARY_TRACT	ICC13	NA	Unknown	Academic lab	2	-3.38159	Adherent	RPMI + 10% FBS	72.8		NA	biliary_tract		Bile Duct Cancer	Cholangiocarcinoma, intrahepatic	NA			bile_duct	cholangiocarcinoma	intrahepatic		0.267366	0.248738	0.216817	0.197148	0.240538	0.142814	0.427487	0.289126	0.207672	0.157771	0.223556	0.254799	0.219901	0.229739	-0.359069	0.282885	0.258436	0.157037
ACH-001799	3.5413	LPS141	LPS141	LPS141_SOFT_TISSUE		NA	Unknown	Academic lab	1	-3.68573	Adherent	RPMI + 15% FBS + 1% L-Glutamine + 1% Pen-Strep-Ampho	88		NA	soft_tissue		Liposarcoma	DDLPS	NA			soft_tissue	liposarcoma	DDLPS		0.13534	0.251312	0.220576	0.2071	0.254283	0.154755	0.453203	0.242203	0.206677	0.163543	0.209112	0.275394	0.202339	0.233884	-0.325984	0.201791	0.275484	0.180286
ACH-001573	3.43741	MOLM-1	MOLM1	MOLM1_HAEMATOPOIETIC_AND_LYMPHOID_TISSUE		NA	Male	DSMZ	0	-0.0213283	Suspension	RPMI 1640 + 20% FBS	56.6	CVCL_2118	NA	bone_marrow	Metastasis	Leukemia	Chronic Myelogenous Leukemia (CML)	41			blood	CML			0.209274	0.209902	0.208198	0.198245	0.214328	0.10028	0.418458	0.224994	0.207726	0.136385	0.21199	0.243186	0.184627	0.256192	-0.209366	0.212494	0.254763	0.155737
ACH-000425	3.77831	UACC-62	UACC62	UACC62_SKIN		905976	Unknown	NCI/DCTD	2	-4.47017		RPMI + 10% FBS	73.1	CVCL_1780	8	skin		Skin Cancer	Melanoma	NA	SIDM00107		skin	melanoma			0.182148	0.241615	0.208046	0.195122	0.239898	0.134519	0.430551	0.249378	0.197525	0.149292	0.205972	0.266844	0.189998	0.222769	-0.0250764	0.265886	0.26043	0.163393
ACH-000375	3.62019	G-402	G402	G402_SOFT_TISSUE		907298	Female	ATCC	2	-3.28102		McCoy's 5A + 10% FBS	81.1	CVCL_1221	1089	kidney	Primary	Kidney Cancer	Renal Leiomyoblastoma	0.75	SIDM00855		soft_tissue	malignant_rhabdoid_tumor	renal_leiomyoblastoma		0.171289	0.218576	0.207281	0.194066	0.232053	0.146927	0.445675	0.247469	0.199549	0.136141	0.186989	0.275009	0.205113	0.222366	-0.187631	0.298846	0.270739	0.14973
ACH-000753	3.8379	JMSU-1	JMSU1	JMSU1_URINARY_TRACT		NA	Male	DSMZ	2	-5.83475	Adherent	RPMI + 10% FBS + 2mM Glutamax	45	CVCL_2081	NA	ascites	Metastasis	Bladder Cancer	Carcinoma	75			urinary_tract	bladder_carcinoma			0.276917	0.256302	0.212131	0.202957	0.260044	0.128643	0.456882	0.254858	0.207467	0.144624	0.181691	0.297428	0.193395	0.259185	-0.243675	0.2985	0.281335	0.169222
ACH-000275	3.65337		HS834T	HS834T_FIBROBLAST		NA	Female		NA	NA			NA	CVCL_0938	NA	lymph_node	Metastasis	Fibroblast	Skin	NA			fibroblast	fibroblast_skin			0.233825	0.233703	0.2269	0.222569	0.261133	0.167222	0.500525	0.243937	0.215846	0.165448	0.231515	0.244302	0.202507	0.237587	-0.336314	0.163661	0.250117	0.188888
ACH-000735	4.04504	PE/CA-PJ49	PECAPJ49	PECAPJ49_UPPER_AERODIGESTIVE_TRACT		NA	Male	ECACC	2	-4.9829	Adherent	IMDM + 10% FBS + 2mM Glutamine	92.1	CVCL_2681	NA	upper_aerodigestive_tract	Primary	Head and Neck Cancer	Squamous Cell Carcinoma, oral	57			upper_aerodigestive	upper_aerodigestive_squamous	oral		0.24641	0.264768	0.228812	0.20937	0.260221	0.177324	0.471745	0.311799	0.209983	0.160387	0.221907	0.271884	0.219737	0.264355	-0.179201	0.246644	0.272117	0.186775
ACH-000654	3.69727	Raji	RAJI	RAJI_HAEMATOPOIETIC_AND_LYMPHOID_TISSUE		909262	Male	ATCC	2	-4.28917		RPMI + 10% FBS	84.4	CVCL_0511	1762	bone		Lymphoma	B-cell, Non-Hodgkins, Burkitts	12	SIDM00844		lymphocyte	non_hodgkin_lymphoma	b_cell_burkitt		0.249843	0.177545	0.203128	0.185057	0.228301	0.126047	0.409516	0.250389	0.198258	0.13656	0.184685	0.284896	0.182676	0.241633	-0.133766	0.323302	0.290842	0.158355
ACH-001067	3.78537	F5	F5	F5_CENTRAL_NERVOUS_SYSTEM		NA	Male	Academic lab	2	-3.37725	not found	not found	55.3	CVCL_V616	NA	central_nervous_system		Brain Cancer	Meningioma	NA			central_nervous_system	meningioma			0.207634	0.23261	0.219909	0.206158	0.250618	0.134268	0.434176	0.246448	0.203661	0.153125	0.176449	0.274744	0.204123	0.230207	-0.122762	0.28639	0.283619	0.163995
ACH-000170	3.88303	PrEC LH	PRECLH	PRECLH_PROSTATE		NA	Unknown	Academic lab	NA	NA			NA	CVCL_V626	NA	prostate		Engineered		NA			engineered_prostate				0.306807	0.224959	0.215556	0.206594	0.264824	0.156803	0.487808	0.281507	0.211679	0.153825	0.234969	0.264103	0.197305	0.253253	-0.0923304	0.0665733	0.256419	0.192377
ACH-001394	3.83817	SUM-229PE	SUM229PE	SUM229PE_BREAST		NA	Female	Asterand	2	-3.60874	Adherent	HAM's F-12 + 5% FBS + 10mM HEPES + Hydrocortisone 1ug/ml + Insulin 5ug/ml	95	CVCL_5594	NA	pleural_effusion	Metastasis	Breast Cancer	Carcinoma	NA			breast	breast_carcinoma	ERneg_HER2neg	basal	0.229171	0.267578	0.226578	0.200167	0.262018	0.168827	0.45791	0.30327	0.204811	0.153213	0.19194	0.275747	0.213424	0.24654	-0.245858	0.2168	0.283176	0.182859
ACH-000404	3.88963	K029AX	K029AX	K029AX_SKIN		NA	Unknown	Academic lab	1	-2.86178		RPMI + 10% FBS	44.8	CVCL_8784	NA	skin	Primary	Skin Cancer	Melanoma	NA			skin	melanoma			0.20073	0.238934	0.210039	0.213945	0.245053	0.156925	0.457247	0.277715	0.204312	0.147506	0.250961	0.260524	0.210619	0.235394	-0.113508	0.269278	0.258974	0.164981
ACH-000882	3.7357	IGR-1	IGR1	IGR1_SKIN		907169	Male	DSMZ	2	-4.92604	Adherent	DMEM + 10% FBS	91.4	CVCL_1303	1534	lymph_node	Metastasis	Skin Cancer	Melanoma	42	SIDM01060		skin	melanoma			0.263805	0.235235	0.205291	0.211449	0.245902	0.148698	0.440294	0.215457	0.201753	0.144765	0.240639	0.264804	0.197691	0.223703	-0.152544	0.230352	0.259007	0.159403
ACH-001509	3.67217	H357	H357	H357_UPPER_AERODIGESTIVE_TRACT		NA	Male	Sigma-Aldrich	2	-2.40946	Adherent	DMEM:HAMS F12 (1:1 mix) + 10%FBS + 2mM Glutamine + 0.5 ug/ml sodium hydrocortisone succinate	92.3	CVCL_2462	NA	upper_aerodigestive_tract	Primary	Head and Neck Cancer	Squamous Cell Carcinoma, tongue	74			upper_aerodigestive	upper_aerodigestive_squamous	tongue		0.176866	0.269283	0.220174	0.191292	0.246576	0.175481	0.464441	0.303692	0.202497	0.147262	0.198293	0.248693	0.20252	0.23813	-0.197652	0.151378	0.253891	0.179353
ACH-000210	3.37543	CADO-ES1	CADOES1	CADOES1_BONE	CADO-ES-1	753539	Female	DSMZ	0	-1.5807	Mixed adherent and suspension	RPMI + 10% FBS	97.8	CVCL_1103	1523	pleural_effusion	Metastasis	Bone Cancer	Ewings Sarcoma	19	SIDM00961		bone	Ewing_sarcoma		EWS_ERG	0.178805	0.222891	0.193507	0.198148	0.216421	0.113241	0.446358	0.181494	0.200606	0.132028	0.183081	0.25656	0.19184	0.211709	-0.170498	0.231523	0.257298	0.130417
ACH-000254	4.05065	SCC-15	SCC15	SCC15_UPPER_AERODIGESTIVE_TRACT		910911	Male	ATCC	NA	NA			NA	CVCL_1681	2053	upper_aerodigestive_tract		Head and Neck Cancer	Squamous Cell Carcinoma	55	SIDM01083		upper_aerodigestive	upper_aerodigestive_squamous			0.250929	0.271578	0.236675	0.214877	0.265001	0.198585	0.467666	0.330002	0.209477	0.159656	0.217064	0.26037	0.215457	0.26846	-0.135443	0.161209	0.261807	0.197275
ACH-000604	3.56425	KYO-1	KYO1	KYO1_HAEMATOPOIETIC_AND_LYMPHOID_TISSUE		NA	Male	DSMZ	2	-2.28248	Suspension	RPMI + 20% FBS	59.7	CVCL_2095	NA	haematopoietic_and_lymphoid_tissue		Leukemia	Chronic Myelogenous Leukemia (CML), blast crisis	22			blood	CML	blast_crisis		0.287138	0.178889	0.195284	0.192386	0.221109	0.179803	0.431463	0.246933	0.198818	0.13351	0.203729	0.263757	0.225035	0.224366	-0.305445	0.290955	0.257864	0.138652
ACH-000090	3.66365	PC-3	PC3	PC3_PROSTATE		905934	Male	ATCC	0	-2.13462	Adherent	RPMI + 10% FBS	58.4	CVCL_0035	911	bone	Metastasis	Prostate Cancer	Adenocarcinoma	62	SIDM00088		prostate	prostate_adenocarcinoma			0.18448	0.250309	0.208223	0.19205	0.255408	0.139006	0.455535	0.249528	0.198234	0.152987	0.195691	0.271692	0.19103	0.229275	-0.234682	0.292472	0.267002	0.165407
ACH-000195	3.85179	Set-2	SET2	SET2_HAEMATOPOIETIC_AND_LYMPHOID_TISSUE		NA	Female	DSMZ	2	-2.52664	Suspension	RPMI + 20% FBS	44	CVCL_2187	NA	haematopoietic_and_lymphoid_tissue		Leukemia	Acute Myelogenous Leukemia (AML)	71	SIDM00397		blood	AML			0.25316	0.195291	0.208273	0.202225	0.224644	0.126625	0.462149	0.262377	0.21467	0.135231	0.229373	0.270001	0.221604	0.261027	-0.174985	0.323228	0.266679	0.170218
ACH-001791	3.4168	LPS6	LPS6	LPS6_SOFT_TISSUE		NA	Unknown	Academic lab	2	-3.08492	Adherent	DMEM:F12 + 10% FBS + 1% Glutamax + 1% PenStrep	68.6		NA	soft_tissue		Liposarcoma		NA			soft_tissue	liposarcoma			0.17914	0.256485	0.211558	0.194941	0.245522	0.165811	0.454366	0.200923	0.201858	0.158547	0.19786	0.249708	0.208107	0.218218	-0.416719	0.265587	0.254569	0.170322
ACH-001650	3.75058	SISO	SISO	SISO_CERVIX		1240212	Female	DSMZ	3	-4.46488	Adherent	RPMI 1640 + 10% FBS	90.6	CVCL_2193	1498	cervix	Primary	Cervical Cancer	Cervical Adenocarcinoma	67	SIDM00394		cervix	cervical_adenocarcinoma			0.289955	0.211458	0.221571	0.195696	0.25122	0.158384	0.452206	0.243585	0.203778	0.152974	0.195888	0.282757	0.227007	0.232256	-0.235249	0.210489	0.279472	0.177133
ACH-000605	3.60899	TE-6	TE6	TE6_OESOPHAGUS		946355	Male	RIKEN	2	-3.1378	Adherent	RPMI + 10% FBS	60	CVCL_1765	1642	oesophagus		Esophageal Cancer	Squamous Cell Carcinoma	NA	SIDM00328		esophagus	esophagus_squamous			0.141058	0.231959	0.207428	0.18536	0.242583	0.137068	0.47184	0.288956	0.210335	0.146148	0.189089	0.286582	0.20447	0.231997	-0.244604	0.228602	0.27824	0.171881
ACH-000458	4.08953	CJM	CJM	CJM_SKIN		NA	Unknown	RIKEN	2	-3.75695		F12 + 10% FBS	89.3	CVCL_U797	NA	skin	Metastasis	Skin Cancer	Melanoma	NA			skin	melanoma			0.294097	0.264793	0.229217	0.212022	0.261318	0.164172	0.485048	0.27452	0.21076	0.153471	0.192666	0.259042	0.208672	0.261016	-0.0319069	0.206938	0.257872	0.185808
NA.7	NA	NA	NA	NA	NA	NA	NA	NA	NA	NA	NA	NA	NA	NA	NA	NA	NA	NA	NA	NA	NA	NA	NA	NA	NA	NA	NA	NA	NA	NA	NA	NA	NA	NA	NA	NA	NA	NA	NA	NA	NA	NA	NA	NA
ACH-000004	3.63379	HEL	HEL	HEL_HAEMATOPOIETIC_AND_LYMPHOID_TISSUE		907053	Male	DSMZ	2	-3.0792	Suspension	RPMI + 10% FBS	52.4	CVCL_0001	783	haematopoietic_and_lymphoid_tissue		Leukemia	Acute Myelogenous Leukemia (AML), M6 (Erythroleukemia)	30	SIDM00594		blood	AML	M6		0.231746	0.205064	0.199591	0.190541	0.22108	0.116497	0.459827	0.228488	0.207956	0.138401	0.199503	0.263296	0.210282	0.242152	-0.203295	0.290076	0.270264	0.162327
ACH-000251	3.7949		NCIH2887	NCIH2887_LUNG	NCI-H2887	NA	Male	Academic lab	2	-2.19665	not found	not found	62.2	CVCL_5159	NA	lung		Lung Cancer	Non-Small Cell Lung Cancer (NSCLC), unspecified	NA			lung	NSCLC			0.287783	0.225068	0.212017	0.197612	0.254833	0.136399	0.474725	0.231128	0.201555	0.154095	0.199045	0.272067	0.19619	0.230097	-0.126386	0.215218	0.264268	0.169184
ACH-000241	3.79255	JK-1	JK1	JK1_HAEMATOPOIETIC_AND_LYMPHOID_TISSUE		NA	Male	DSMZ	NA	NA			NA	CVCL_2079	NA	haematopoietic_and_lymphoid_tissue		Leukemia	Chronic Myelogenous Leukemia (CML), blast crisis	62			blood	CML	blast_crisis		0.251036	0.212832	0.211285	0.219504	0.242871	0.159913	0.448131	0.25836	0.219489	0.136718	0.237669	0.264374	0.238006	0.252737	-0.266262	0.2578	0.275813	0.172278
ACH-001194	3.86494	SK-RC 31	SKRC31	SKRC31_KIDNEY		NA	Unknown	Academic lab	1	-3.92588	not found	not found	93	CVCL_6186	NA	lung	Metastasis	Kidney Cancer	Renal Cell Carcinoma	NA			kidney	renal_cell_carcinoma			0.363344	0.253364	0.215708	0.211665	0.266055	0.162645	0.475025	0.234395	0.207123	0.1536	0.20123	0.281804	0.206245	0.2488	-0.305647	0.232303	0.272005	0.185278
NA.8	NA	NA	NA	NA	NA	NA	NA	NA	NA	NA	NA	NA	NA	NA	NA	NA	NA	NA	NA	NA	NA	NA	NA	NA	NA	NA	NA	NA	NA	NA	NA	NA	NA	NA	NA	NA	NA	NA	NA	NA	NA	NA	NA	NA
ACH-001443	3.89156	ASH-3	ASH3	ASH3_THYROID		1290722	Female	JCRB	2	-5.10593	Adherent	DMEM:RPMI 1640 (1:1 mix) + 10% FBS	92	CVCL_2856	891	thyroid	Primary	Thyroid Cancer	Carcinoma	68	SIDM00491		thyroid	thyroid_carcinoma			0.335707	0.244553	0.222243	0.207072	0.261681	0.134798	0.446222	0.261473	0.209326	0.15631	0.189682	0.277993	0.200692	0.237687	-0.178879	0.224158	0.277965	0.182881
ACH-000688	3.92037	OV7	OV7	OV7_OVARY		1480360	Female	ECACC	2	-2.86258	Adherent	DMEM:F12 (1:1) + 5% FBS + 2mM L-glutamine + 10ug/ml Insulin + 0.5ug/ml Hydrocortisone	87.3	CVCL_2675	1985	ovary	Primary	Ovarian Cancer	Adenocarcinoma, mixed	78	SIDM00474		ovary	ovary_adenocarcinoma	mixed_serous_clear_cell		0.303952	0.286005	0.22208	0.209471	0.262385	0.178962	0.460234	0.25269	0.210428	0.160007	0.196593	0.276133	0.211199	0.245882	-0.29161	0.271585	0.284198	0.180182
ACH-000405	3.70777	MEC-1	MEC1	MEC1_HAEMATOPOIETIC_AND_LYMPHOID_TISSUE		NA	Male	DSMZ	2	-4.40438	Adherent	IMDM + 10% FBS	57.5	CVCL_1870	NA	haematopoietic_and_lymphoid_tissue		Leukemia	Chronic Lymphoblastic Leukemia (CLL), B-cell	61	SIDM00001		blood	CLL	b_cell		0.268557	0.191641	0.210604	0.195953	0.22715	0.113393	0.413544	0.268043	0.202356	0.141083	0.205018	0.275535	0.190276	0.269433	-0.17993	0.257944	0.288235	0.168934
ACH-000821	3.57337	EJM	EJM	EJM_HAEMATOPOIETIC_AND_LYMPHOID_TISSUE		1297447	Female	DSMZ	2	-3.01837	Suspension	IMDM + 10% FBS	76.1	CVCL_2030	567	ascites	Primary	Myeloma	Multiple Myeloma	58	SIDM01048		plasma_cell	multiple_myeloma			0.258415	0.206346	0.2128	0.204587	0.232773	0.098468	0.362031	0.251147	0.200631	0.135248	0.223169	0.271763	0.185194	0.246971	-0.229127	0.270031	0.275823	0.167103
ACH-001677	3.39248	U-2904	U2904	U2904_HAEMATOPOIETIC_AND_LYMPHOID_TISSUE		NA	Male	DSMZ	2	-2.13522	Suspension	RPMI 1640 + 10% FBS	55.9	CVCL_X504	NA	pleural_effusion	Primary	Lymphoma	B-cell	59			lymphocyte	lymphoma_unspecified	b_cell		0.233068	0.162234	0.194793	0.187663	0.227201	0.0874405	0.399446	0.260985	0.19503	0.129799	0.176747	0.296623	0.18675	0.228568	-0.276574	0.242421	0.296897	0.163387
ACH-001627	3.94765	P4E6	P4E6	P4E6_PROSTATE		NA	Male	Sigma-Aldrich	2	-5.83968	Adherent	Stemline Keratinocyte Medium II (Sigma S0196) + Stemline Keratinocyte Growth Supplement (Sigma S9945) + 2% FBS + 2 mM Glutamine. Addition of 2% serum was found to increase cell viability.	90		NA	prostate	Primary	Prostate Cancer	Adenocarcinoma	NA			prostate	prostate_adenocarcinoma			0.208277	0.269902	0.214793	0.185476	0.250263	0.169456	0.458207	0.273329	0.201153	0.153928	0.204266	0.265421	0.2092	0.240791	-0.00924306	0.209077	0.264965	0.178394
ACH-000951	3.73291	NCI-H2342	NCIH2342	NCIH2342_LUNG		687819	Male	ATCC	NA	NA			NA	CVCL_1549	1814	lung	Primary	Lung Cancer	Non-Small Cell Lung Cancer (NSCLC), Adenocarcinoma	55	SIDM00727		lung	NSCLC	NSCLC_adenocarcinoma		0.220925	0.246508	0.201812	0.191918	0.239443	0.134501	0.466698	0.355877	0.202243	0.14145	0.211186	0.269304	0.207455	0.22702	-0.261027	0.256725	0.259533	0.161338
ACH-001036	3.58608	CMK-11-5	CMK115	CMK115_HAEMATOPOIETIC_AND_LYMPHOID_TISSUE		NA	Male	HSRRB	2	-2.52092	Suspension	RPMI-1640 +10% FBS	75	CVCL_0217	NA	haematopoietic_and_lymphoid_tissue		Leukemia	Acute Myelogenous Leukemia (AML)	NA	SIDM01235		blood	AML			0.255687	0.18261	0.207266	0.192602	0.225153	0.112189	0.450777	0.241118	0.204171	0.135566	0.212619	0.27067	0.205322	0.247163	-0.277254	0.284766	0.276374	0.159283
ACH-000547	3.90351	HT-1197	HT1197	HT1197_URINARY_TRACT		907065	Male	ATCC	2	-2.86827	Adherent	EMEM + 10% FBS	72	CVCL_1291	1533	urinary_tract	Primary	Bladder Cancer	Carcinoma	44	SIDM00676		urinary_tract	bladder_carcinoma			0.159547	0.264182	0.214467	0.207414	0.251101	0.137035	0.499971	0.334733	0.202069	0.153682	0.216146	0.272323	0.201565	0.248434	-0.132008	0.227116	0.273714	0.172018
ACH-000826	3.99684	CAL-12T	CAL12T	CAL12T_LUNG		753540	Male	DSMZ	2	-2.37947	Adherent	DMEM + 10% heat inactivated FBS	84.2	CVCL_1105	2252	lung	Primary	Lung Cancer	Non-Small Cell Lung Cancer (NSCLC), unspecified	NA	SIDM00939		lung	NSCLC			0.240993	0.246805	0.216176	0.194327	0.25109	0.123985	0.490804	0.340674	0.197803	0.155616	0.209541	0.281415	0.212788	0.24768	-0.0521573	0.190113	0.276222	0.172968
ACH-001147	3.46453		OCILY12	OCILY12_HAEMATOPOIETIC_AND_LYMPHOID_TISSUE		NA	Male	Academic lab	NA	NA			NA	CVCL_8796	NA	lymph_node		Lymphoma	T-cell	NA			lymphocyte	lymphoma_unspecified	t_cell		0.273479	0.137834	0.204471	0.193817	0.222324	0.12946	0.397542	0.243012	0.201558	0.13722	0.178973	0.276363	0.20526	0.256407	-0.35958	0.319446	0.281248	0.165695
ACH-000162	3.63978	GA-10	GA10	GA10_HAEMATOPOIETIC_AND_LYMPHOID_TISSUE		1303896	Male	ATCC	NA	NA			NA	CVCL_1222	1008	haematopoietic_and_lymphoid_tissue		Lymphoma	B-cell, Non-Hodgkins, Burkitts	41	SIDM00854		lymphocyte	non_hodgkin_lymphoma	b_cell_burkitt		0.265686	0.174855	0.200293	0.180595	0.226669	0.101263	0.40017	0.265291	0.195207	0.13394	0.178377	0.297858	0.175346	0.229253	-0.143764	0.305348	0.2969	0.156491
ACH-001751	3.14536	Rh36	RH36	RH36_SOFT_TISSUE		NA	Male	Academic lab	NA	NA			NA	CVCL_M599	NA	soft_tissue		Sarcoma	Rhabdomyosarcoma, embryonal	15			soft_tissue	rhabdomyosarcoma	embryonal		0.128632	0.215528	0.200836	0.201466	0.235172	0.100913	0.356392	0.226136	0.186955	0.140635	0.173927	0.279319	0.186561	0.201026	-0.348114	0.231671	0.28053	0.147774
ACH-000018	3.81495	T24	T24	T24_URINARY_TRACT		724812	Female	ATCC	2	-2.94569	Adherent	McCoy's 5A + 10% FBS	65.2	CVCL_0554	1455	urinary_tract	Primary	Bladder Cancer	Carcinoma	81	SIDM01184		urinary_tract	bladder_carcinoma			0.267508	0.260182	0.217519	0.203983	0.268684	0.141192	0.490148	0.224459	0.200408	0.151646	0.198144	0.296711	0.196725	0.26024	-0.282801	0.265791	0.289863	0.164552
ACH-000721	3.75322	HMC-1-8	HMC18	HMC18_BREAST		NA	Female	HSRRB	2	-4.52683	Adherent	RPMI + 10% FBS	96.6	CVCL_2949	NA	pleural_effusion	Metastasis	Breast Cancer	Carcinoma	35			breast	breast_carcinoma	ERneg_HER2neg	basal_B	0.284305	0.231948	0.204983	0.20496	0.244319	0.125443	0.406334	0.250771	0.204086	0.140236	0.192676	0.281737	0.200219	0.23805	-0.182247	0.297747	0.275144	0.152508
ACH-000003	3.74861	CACO2	CACO2	CACO2_LARGE_INTESTINE	CACO2, CaCo-2	NA	Male	ATCC	NA	NA			NA	CVCL_0025	NA	Colon		Colon/Colorectal Cancer	Adenocarcinoma	NA	SIDM00891		colorectal	colorectal_adenocarcinoma			0.19689	0.202578	0.215608	0.197682	0.247831	0.154956	0.482008	0.311859	0.202636	0.152619	0.215838	0.274453	0.208886	0.228364	-0.224469	0.244837	0.26751	0.168522
ACH-000092	3.90457	NCI-H2452	NCIH2452	NCIH2452_PLEURA		908462	Male	ATCC	2	-4.02109	Adherent	RPMI + 10% FBS	85.7	CVCL_1553	624	pleura	Metastasis	Lung Cancer	Mesothelioma	NA	SIDM00722		lung	mesothelioma			0.272382	0.24137	0.218451	0.214249	0.261848	0.15103	0.480461	0.256262	0.208272	0.152018	0.202187	0.281877	0.194249	0.252455	-0.179898	0.26014	0.271033	0.166183
ACH-000669	3.75426	SW 900	SW900	SW900_LUNG		724879	Male	ATCC	NA	NA			NA	CVCL_1731	1454	lung	Primary	Lung Cancer	Non-Small Cell Lung Cancer (NSCLC), Squamous Cell Carcinoma	53	SIDM01158		lung	NSCLC	NSCLC_squamous		0.252535	0.250023	0.220991	0.20438	0.265107	0.147805	0.488791	0.299661	0.208811	0.156213	0.208873	0.281878	0.201636	0.253419	-0.365707	0.227447	0.278265	0.174131
ACH-001099	3.60345	KD	KD	KD_SOFT_TISSUE		NA	Unknown	Academic lab	2	-3.02481	not found	not found	39.5	CVCL_U757	NA	soft_tissue		Rhabdoid	Malignant Rhabdoid Tumor	NA			soft_tissue	malignant_rhabdoid_tumor			0.240188	0.192788	0.202429	0.204714	0.22674	0.152575	0.451683	0.240766	0.205468	0.133601	0.199085	0.262954	0.191867	0.223803	-0.25236	0.315669	0.262416	0.149062
ACH-000648	3.63787	NCI-H28	NCIH28	NCIH28_PLEURA		908470	Male	ATCC	2	-3.1238	Adherent	RPMI + 10% FBS	42	CVCL_1555	1199	pleural_effusion	Metastasis	Lung Cancer	Mesothelioma	48	SIDM00720		lung	mesothelioma			0.233267	0.273406	0.208695	0.204489	0.251391	0.130408	0.484776	0.209239	0.20454	0.141575	0.178144	0.287622	0.197572	0.231925	-0.360525	0.316032	0.282779	0.162531
ACH-000950	3.73369	LoVo	LOVO	LOVO_LARGE_INTESTINE		907790	Male	ATCC	3	-2.16358	Adherent	F12 + 10% FBS + 2mM Glutamax + 1.5g/l Sodium bicarbonate	53.4	CVCL_0399	306	lymph_node	Metastasis	Colon/Colorectal Cancer	Adenocarcinoma	56	SIDM00839		colorectal	colorectal_adenocarcinoma		MSI	0.185163	0.207887	0.210644	0.189594	0.243149	0.180968	0.46286	0.290779	0.209058	0.145332	0.190583	0.283159	0.200177	0.245458	-0.280736	0.330183	0.276445	0.162984
ACH-000050	3.38135	NCI-H929	NCIH929	NCIH929_HAEMATOPOIETIC_AND_LYMPHOID_TISSUE		724825	Female	ATCC	NA	NA			NA	CVCL_1600	1230	pleural_effusion	Metastasis	Myeloma	Multiple Myeloma, plasmacytoma	62	SIDM01148		plasma_cell	multiple_myeloma	plasmacytoma		0.23721	0.19087	0.205622	0.198429	0.225804	0.123799	0.357475	0.241306	0.198594	0.130738	0.211019	0.260332	0.187026	0.228057	-0.371431	0.345883	0.26338	0.147234
ACH-001106	3.80478	KOPN-8	KOPN8	KOPN8_HAEMATOPOIETIC_AND_LYMPHOID_TISSUE		1330933	Female	DSMZ	0	-2.56212		RPMI + 10% FBS	99.5	CVCL_1866	1206	haematopoietic_and_lymphoid_tissue	Primary	Leukemia	Acute Lymphoblastic Leukemia (ALL), B-cell	0.25	SIDM01034		blood	ALL	b_cell		0.287294	0.238151	0.210312	0.193232	0.225691	0.143679	0.463854	0.208739	0.207879	0.138356	0.202233	0.275284	0.196175	0.263742	-0.204373	0.297858	0.295688	0.160987
ACH-000367	3.8154	NCI-H226	NCIH226	NCIH226_LUNG		905941	Male	ATCC	NA	NA			NA	CVCL_1544	1221	pleural_effusion	Metastasis	Lung Cancer	Non-Small Cell Lung Cancer (NSCLC), Squamous Cell Carcinoma	NA	SIDM00139		lung	NSCLC	NSCLC_squamous		0.30396	0.238704	0.221306	0.209099	0.254118	0.143303	0.472278	0.243358	0.202847	0.154414	0.191549	0.282117	0.198403	0.2555	-0.259185	0.247004	0.278141	0.178483
ACH-000589	3.58276	NCI-H1437	NCIH1437	NCIH1437_LUNG		687794	Male	ATCC	3	-4.63413	Adherent	RPMI + 10% FBS	90.8	CVCL_1472	800	pleural_effusion	Metastasis	Lung Cancer	Non-Small Cell Lung Cancer (NSCLC), Adenocarcinoma	60	SIDM00734		lung	NSCLC	NSCLC_adenocarcinoma		0.23543	0.239243	0.211777	0.183021	0.239065	0.187422	0.471508	0.260575	0.203009	0.149847	0.203165	0.269422	0.227794	0.221871	-0.256163	0.114074	0.266909	0.154794
ACH-000564	3.32769	KHM-1B	KHM1B	KHM1B_HAEMATOPOIETIC_AND_LYMPHOID_TISSUE		NA	Male	HSRRB	NA	NA			NA	CVCL_2972	NA	pleural_effusion	Primary	Myeloma	Multiple Myeloma	53			plasma_cell	multiple_myeloma			0.230178	0.194864	0.197951	0.193583	0.219012	0.115549	0.349725	0.222577	0.199497	0.125277	0.190587	0.271736	0.18372	0.234768	-0.309937	0.304178	0.265696	0.138728
ACH-001522	3.75815	HMY-1	HMY1	HMY1_SKIN		NA	Male	JCRB	2	-3.69963	Adherent	DMEM + 10% FBS	85.5	CVCL_2950	NA	lymph_node	Metastasis	Skin Cancer	Melanoma	62			skin	melanoma			0.150362	0.228298	0.206398	0.216611	0.242907	0.171229	0.394058	0.264432	0.200684	0.147165	0.249479	0.24054	0.206489	0.223971	-0.010206	0.202898	0.246828	0.176009
ACH-000831	3.80752	HEC-50B	HEC50B	HEC50B_ENDOMETRIUM		NA	Female	HSRRB	2	-3.88729		EMEM + 15% FBS	87.4	CVCL_2929	NA	ascites	Metastasis	Endometrial/Uterine Cancer	Endometrial Adenocarcinoma	NA			uterus	endometrial_adenocarcinoma			0.27335	0.263708	0.21138	0.197361	0.253672	0.169258	0.492821	0.259453	0.2003	0.157464	0.188523	0.286146	0.189561	0.244756	-0.291026	0.275485	0.27203	0.16328
ACH-000424	3.38444	TC-71	TC71	TC71_BONE		1240221	Male	DSMZ	2	-2.40501		IMDM + 10% FBS	57.4	CVCL_2213	2194	bone	Primary	Bone Cancer	Ewings Sarcoma	22	SIDM00419		bone	Ewing_sarcoma			0.207324	0.240172	0.194671	0.186511	0.220373	0.136676	0.385886	0.2103	0.188787	0.133761	0.165534	0.29063	0.194933	0.21244	-0.287714	0.306568	0.266185	0.131398
ACH-000409	3.56689	OVSAHO	OVSAHO	OVSAHO_OVARY		NA	Female	HSRRB	NA	NA			NA	CVCL_3114	NA	abdomen	Metastasis	Ovarian Cancer	Adenocarcinoma, high grade serous	56			ovary	ovary_adenocarcinoma	high_grade_serous		0.239658	0.197611	0.196245	0.188187	0.237597	0.165075	0.449107	0.248792	0.200244	0.143155	0.208746	0.265895	0.205314	0.197173	-0.295732	0.309745	0.253975	0.156103
ACH-000616	3.98224	Hs 746T	HS746T	HS746T_STOMACH		1240151	Male	ATCC	2	-3.6334	Adherent	DMEM + 10% FBS	82.4	CVCL_0333	1850	soft_tissue	Metastasis	Gastric Cancer	Adenocarcinoma	74	SIDM00665		gastric	gastric_adenocarcinoma			0.24921	0.277485	0.222355	0.215275	0.266789	0.150901	0.491001	0.264178	0.208015	0.155433	0.211463	0.289726	0.197011	0.247118	-0.137259	0.210744	0.277703	0.185091
ACH-000628	3.88403	NCI-H596	NCIH596	NCIH596_LUNG		908459	Male	ATCC	NA	NA			NA	CVCL_1571	1225	lung	Primary	Lung Cancer	Non-Small Cell Lung Cancer (NSCLC), Adenosquamous Carcinoma	73	SIDM01127		lung	NSCLC	NSCLC_adenosquamous		0.257533	0.284112	0.231624	0.211048	0.267394	0.148848	0.459284	0.266251	0.216258	0.157248	0.215968	0.266278	0.222191	0.265502	-0.269104	0.217668	0.272409	0.193521
ACH-000512	3.48043		INA6	INA6_HAEMATOPOIETIC_AND_LYMPHOID_TISSUE	INA-6	NA	Male	Academic lab	1	-2.18456	not found	not found	98.5	CVCL_5209	NA	pleural_effusion		Myeloma	Multiple Myeloma	NA			plasma_cell	multiple_myeloma			0.264897	0.212894	0.214857	0.207267	0.230399	0.13361	0.37026	0.236718	0.197459	0.1346	0.176881	0.277971	0.196464	0.250763	-0.317758	0.254069	0.278101	0.160977
ACH-000232	3.75969	U-251 MG	U251MG	U251MG_CENTRAL_NERVOUS_SYSTEM	U251-MG	905983	Male	HSRRB	2	-4.2779		DMEM + 10% FBS	88.7	CVCL_0021	1913	central_nervous_system	Primary	Brain Cancer	Astrocytoma	NA	SIDM00111		central_nervous_system	glioma	astrocytoma		0.286493	0.223812	0.206349	0.225107	0.251419	0.169807	0.441466	0.257494	0.212821	0.146948	0.221861	0.258512	0.202191	0.226706	-0.2129	0.220847	0.247493	0.173267
ACH-000820	3.85561	SW403	SW403	SW403_LARGE_INTESTINE		NA	Female	ATCC	1	-1.56987	Adherent	L15 + 10% FBS	24.8	CVCL_0545	NA	Colon	Primary	Colon/Colorectal Cancer	Adenocarcinoma	51	SIDM00836		colorectal	colorectal_adenocarcinoma			0.317751	0.205157	0.206085	0.189165	0.233002	0.164625	0.421586	0.33443	0.206247	0.147698	0.201912	0.262149	0.207328	0.237584	-0.189211	0.284444	0.263355	0.162305
ACH-001295	2.89446	Y-79	Y79	Y79_AUTONOMIC_GANGLIA		NA	Female	ATCC	2	-3.24645	Suspension	RPMI 1640 + 20% FBS	77.1	CVCL_1893	NA	eye		Eye Cancer	Retinoblastoma	2.5			eye	retinoblastoma			0.0860398	0.192957	0.1757	0.182237	0.218404	0.0972137	0.352182	0.201133	0.18701	0.12825	0.157914	0.284834	0.180734	0.186413	-0.420037	0.277571	0.280766	0.125134
ACH-001164	3.63519	CCLF_PEDS_0003_T	CCLFPEDS0003T	CCLFPEDS0003T_SOFT_TISSUE		NA	Unknown	Cancer Cell Line Factory	2	-2.79058	not found	not found	39		NA	soft_tissue		Sarcoma	Undifferentiated	NA			soft_tissue	undifferentiated_sarcoma			0.220259	0.254276	0.223011	0.204063	0.237091	0.160398	0.462411	0.213288	0.204753	0.159513	0.212141	0.248555	0.223189	0.221664	-0.335252	0.276786	0.278178	0.170865
ACH-000806	3.54183	L-540	L540	L540_HAEMATOPOIETIC_AND_LYMPHOID_TISSUE		907323	Female	DSMZ	0	-1.78447		RPMI + 20% FBS	59.3	CVCL_1362	651	bone_marrow		Lymphoma	B-cell, Hodgkins	20	SIDM00329		lymphocyte	hodgkin_lymphoma			0.243466	0.191482	0.218328	0.204147	0.224047	0.10802	0.438187	0.22761	0.206354	0.139324	0.197482	0.277019	0.198389	0.270488	-0.273864	0.223042	0.277529	0.170777
ACH-000645	3.79461	JL-1	JL1	JL1_PLEURA		NA	Male	DSMZ	2	-4.27187		DMEM + 20% FBS	60.5	CVCL_2080	NA	pleura	Primary	Lung Cancer	Mesothelioma	54			lung	mesothelioma			0.270615	0.249716	0.227869	0.225102	0.259519	0.161883	0.492007	0.240264	0.212229	0.153981	0.210786	0.257501	0.199727	0.263207	-0.341371	0.266903	0.261675	0.182993
ACH-000099	3.01707	SIMA	SIMA	SIMA_AUTONOMIC_GANGLIA		753620	Male	DSMZ	3	-3.24321		RPMI + 10% FBS	59	CVCL_1695	2076	autonomic_ganglia		Neuroblastoma		1.67	SIDM00395		peripheral_nervous_system	neuroblastoma			0.115222	0.200403	0.182132	0.192578	0.213703	0.0939864	0.35185	0.180377	0.19138	0.133459	0.171892	0.266036	0.172351	0.193694	-0.262778	0.233433	0.252708	0.134641
ACH-000902	3.59854	CAL-148	CAL148	CAL148_BREAST		924106	Female	DSMZ	NA	NA			NA	CVCL_1106	1610	pleural_effusion	Metastasis	Breast Cancer	Breast Ductal Carcinoma	58	SIDM00938		breast	breast_ductal_carcinoma	ERneg_HER2neg	luminal_HER2_amp	0.225284	0.205885	0.198	0.194805	0.223234	0.118546	0.44723	0.316879	0.198866	0.128099	0.19269	0.261848	0.18577	0.224472	-0.229916	0.298447	0.272664	0.135736
ACH-000649	3.79586	786-O	786O	786O_KIDNEY		905947	Male	ATCC	3	-4.26909	Adherent	RPMI + 10% FBS	63.5	CVCL_1051	301	kidney	Primary	Kidney Cancer	Renal Carcinoma, clear cell	58	SIDM00125		kidney	renal_cell_carcinoma	clear_cell		0.240145	0.269941	0.219149	0.208902	0.26397	0.160682	0.498192	0.211933	0.204813	0.15443	0.191934	0.293922	0.206077	0.257424	-0.298398	0.258807	0.279189	0.174741
ACH-000086	3.62049	ACC-MESO-1	ACCMESO1	ACCMESO1_PLEURA		NA	Female	RIKEN	2	-4.05407		RPMI + 10% FBS + Glutamax + Sodium pyruvate	78.6	CVCL_5113	NA	pleura		Lung Cancer	Mesothelioma	61			lung	mesothelioma			0.191308	0.225222	0.205928	0.195135	0.249565	0.157211	0.463893	0.27247	0.203788	0.148155	0.175249	0.279053	0.196823	0.228928	-0.244037	0.248425	0.263125	0.160253
ACH-000149	3.6023	SK-N-SH	SKNSH	SKNSH_AUTONOMIC_GANGLIA		717431	Female	ATCC	NA	NA			NA	CVCL_0531	1165	bone_marrow	Metastasis	Neuroblastoma		4	SIDM01098		peripheral_nervous_system	neuroblastoma			0.193202	0.239482	0.215404	0.205053	0.246616	0.145391	0.457988	0.206423	0.199693	0.151766	0.193438	0.273995	0.194093	0.233513	-0.22702	0.236303	0.270972	0.165983
ACH-000142	3.93687	CAL-29	CAL29	CAL29_URINARY_TRACT		1290730	Female	DSMZ	2	-3.56937	Adherent	DMEM + 10% FBS	82.8	CVCL_1808	2040	urinary_tract	Primary	Bladder Cancer	Transitional Cell Carcinoma	80	SIDM00936		urinary_tract	bladder_carcinoma	bladder_transitional_cell		0.246262	0.29072	0.225334	0.197429	0.265025	0.14066	0.471388	0.331392	0.205205	0.153983	0.199036	0.284281	0.198891	0.257359	-0.227292	0.224297	0.282724	0.190178
ACH-000227	2.99053	KP-N-YN	KPNYN	KPNYN_AUTONOMIC_GANGLIA		907314	Male	HSRRB	3	-1.67159	Mixed adherent and suspension	RPMI + 10% FBS	52.9	CVCL_1341	1977	lymph_node	Metastasis	Neuroblastoma		2	SIDM00556		peripheral_nervous_system	neuroblastoma		MYCN_amp	0.111518	0.208294	0.176918	0.185868	0.218277	0.0784945	0.371831	0.194814	0.191716	0.12585	0.154935	0.284556	0.170395	0.194952	-0.322958	0.227919	0.275014	0.142136
ACH-000697	3.44085	A3/KAW	A3KAW	A3KAW_HAEMATOPOIETIC_AND_LYMPHOID_TISSUE		910935	Female	HSRRB	2	-3.10024	Suspension	RPMI + 10% FBS	71.8	CVCL_1062	1511	ascites	Primary	Lymphoma	Diffuse Large B-cell Lymphoma (DLBCL)	NA	SIDM00495		lymphocyte	non_hodgkin_lymphoma	DLBCL		0.350376	0.162857	0.199963	0.208014	0.21675	0.13407	0.390311	0.252762	0.192485	0.127287	0.210855	0.230827	0.194805	0.233197	-0.304469	0.260215	0.240788	0.139756
ACH-000942	3.25458	HPB-ALL	HPBALL	HPBALL_HAEMATOPOIETIC_AND_LYMPHOID_TISSUE		NA	Male	DSMZ	NA	NA			NA	CVCL_1820	NA	haematopoietic_and_lymphoid_tissue	Primary	Leukemia	Acute Lymphoblastic Leukemia (ALL), T-cell	14			blood	ALL	t_cell		0.251461	0.159111	0.185103	0.187908	0.225674	0.073886	0.417739	0.171901	0.206059	0.131043	0.160747	0.287465	0.175903	0.234177	-0.321991	0.275538	0.280269	0.152582
ACH-000264	3.57426	Calu-6	CALU6	CALU6_LUNG		724859	Female	ATCC	2	-5.60367	Adherent	EMEM + 10% FBS	91.9	CVCL_0236	1844	pleural_effusion	Metastasis	Lung Cancer	Non-Small Cell Lung Cancer (NSCLC), unspecified	61	SIDM00921		lung	NSCLC			0.169065	0.233759	0.21066	0.197162	0.250767	0.155915	0.458547	0.189093	0.209604	0.149924	0.20271	0.281041	0.189854	0.235403	-0.2463	0.255638	0.266055	0.165359
ACH-000809	3.76543	KYSE-410	KYSE410	KYSE410_OESOPHAGUS		753574	Male	DSMZ	2	-4.25481	Adherent	RPMI + 10% FBS	91.3	CVCL_1352	952	oesophagus	Primary	Esophageal Cancer	Squamous Cell Carcinoma	51	SIDM01028		esophagus	esophagus_squamous			0.178481	0.247591	0.210364	0.19133	0.253308	0.150159	0.481155	0.343201	0.196149	0.148644	0.181311	0.291766	0.193754	0.24183	-0.227686	0.227373	0.277921	0.17878
ACH-000100	3.39097	RH-41	RH41	RH41_SOFT_TISSUE		1240210	Female	DSMZ	0	-2.89398	Adherent	RPMI + 10% FBS	75.2	CVCL_2176	2052	liver	Metastasis	Sarcoma	Rhabdomyosarcoma, alveolar	NA	SIDM00426		soft_tissue	rhabdomyosarcoma	alveolar		0.183792	0.264475	0.198568	0.190198	0.228886	0.111626	0.378168	0.256055	0.195073	0.13715	0.155903	0.291712	0.182487	0.212455	-0.239333	0.209446	0.288221	0.146088
ACH-000060	3.77184	Panc 10.05	PANC1005	PANC1005_PANCREAS		925348	Male	ATCC	2	-3.42263	Adherent	RPMI + 15% FBS + 2mM Glutamine + 1mM Sodium pyruvate + 60ug/ml Insulin + 10mM HEPES + 1.5g/l Sodium bicarbonate + 4.5g/l Glucose	93.2	CVCL_1639	197	pancreas	Primary	Pancreatic Cancer	Ductal Adenocarcinoma, exocrine	56	SIDM01135		pancreas	exocrine	exocrine_adenocarcinoma		0.302503	0.227424	0.210088	0.198506	0.247462	0.154688	0.457366	0.301358	0.200943	0.145386	0.199851	0.283317	0.202012	0.253083	-0.333795	0.280715	0.281206	0.159723
ACH-000001	3.61176	NIH:OVCAR-3	NIHOVCAR3	NIHOVCAR3_OVARY	OVCAR3	905933	Female	ATCC	NA	NA			NA	CVCL_0465	2201	ascites	Metastasis	Ovarian Cancer	Adenocarcinoma, high grade serous	60	SIDM00105		ovary	ovary_adenocarcinoma	high_grade_serous		0.197811	0.242453	0.210116	0.19885	0.246242	0.120036	0.475846	0.318791	0.200381	0.143596	0.188071	0.274847	0.179358	0.231523	-0.291554	0.239134	0.26414	0.172116
ACH-000957	3.87449	LS 180	LS180	LS180_LARGE_INTESTINE		998189	Female	ATCC	2	-2.64705	not found	not found	53	CVCL_0397	2081	Colon	Primary	Colon/Colorectal Cancer	Adenocarcinoma	58	SIDM00680		colorectal	colorectal_adenocarcinoma		MSI	0.279862	0.210522	0.214238	0.188785	0.238576	0.203291	0.464112	0.321526	0.211943	0.142886	0.206395	0.265038	0.193047	0.245708	-0.250739	0.316642	0.264975	0.157678
ACH-000650	3.7175	IGR-37	IGR37	IGR37_SKIN		1240153	Male	DSMZ	NA	NA			NA	CVCL_2075	1535	lymph_node	Metastasis	Skin Cancer	Melanoma	26	SIDM01066		skin	melanoma			0.192817	0.223158	0.201601	0.212101	0.239813	0.152451	0.421397	0.287601	0.197955	0.141619	0.234913	0.27744	0.197551	0.231203	-0.176234	0.254541	0.270699	0.156876
ACH-001096	3.30985	JR	JR	JR_SOFT_TISSUE	JR-1	NA	Unknown	Academic lab	2	-3.53838	Adherent	RPMI + 10% FBS	47.6	CVCL_RT33	NA	soft_tissue		Sarcoma	Rhabdomyosarcoma	NA			soft_tissue	rhabdomyosarcoma			0.213519	0.233079	0.194186	0.18741	0.237065	0.120003	0.369263	0.223908	0.192448	0.13505	0.145989	0.303604	0.191925	0.204389	-0.333984	0.260415	0.28596	0.145625
ACH-000239	3.85372	HuG1-N	HUG1N	HUG1N_STOMACH		NA	Male	RIKEN	0	-1.07371		RPMI + 10% FBS	80.8	CVCL_4846	NA	stomach	Metastasis	Gastric Cancer	Adenocarcinoma, tubular	55			gastric	gastric_adenocarcinoma	tubular		0.258568	0.215078	0.211053	0.186621	0.238676	0.127869	0.471182	0.316173	0.203318	0.145046	0.196326	0.267857	0.204334	0.242912	-0.130742	0.276394	0.269688	0.153369
ACH-000762	3.95605	YD-38	YD38	YD38_UPPER_AERODIGESTIVE_TRACT		NA	Male	KCLB	2	-3.42106		RPMI + 10% FBS	83.9	CVCL_L083	NA	upper_aerodigestive_tract		Head and Neck Cancer	Squamous Cell Carcinoma	67			upper_aerodigestive	upper_aerodigestive_squamous			0.248942	0.254435	0.227616	0.19891	0.257701	0.17125	0.484513	0.286207	0.207145	0.160059	0.198075	0.286984	0.215146	0.269304	-0.202286	0.222111	0.278687	0.191251
ACH-000922	3.74321	RCH-ACV	RCHACV	RCHACV_HAEMATOPOIETIC_AND_LYMPHOID_TISSUE		1330994	Female	DSMZ	2	-4.59813	Adherent	RPMI + 20% FBS	65.8	CVCL_1851	1160	bone_marrow		Leukemia	Acute Lymphoblastic Leukemia (ALL), B-cell	8	SIDM00449		blood	ALL	b_cell		0.249163	0.243251	0.205107	0.197126	0.229477	0.146228	0.447323	0.209687	0.208189	0.141907	0.195342	0.27979	0.193198	0.248669	-0.203439	0.307879	0.28857	0.155745
ACH-000859	3.91558	HCC1954	HCC1954	HCC1954_BREAST		749709	Female	ATCC	2	-2.61595	Adherent	RPMI + 10% FBS	66.8	CVCL_1259	2143	breast	Primary	Breast Cancer	Breast Ductal Carcinoma	61	SIDM00872		breast	breast_ductal_carcinoma	ERneg_HER2pos	basal_A	0.257824	0.240552	0.223117	0.207251	0.25806	0.164612	0.458568	0.336383	0.207135	0.15128	0.209455	0.284086	0.216267	0.258134	-0.240914	0.21257	0.280609	0.190586
ACH-000990	3.46663	HEC-108	HEC108	HEC108_ENDOMETRIUM		NA	Female	HSRRB	NA	NA			NA	CVCL_2923	NA	endometrium	Primary	Endometrial/Uterine Cancer	Endometrial Adenocarcinoma	NA			uterus	endometrial_adenocarcinoma			0.176712	0.230047	0.20446	0.197451	0.237584	0.103802	0.430489	0.302447	0.20242	0.136925	0.224021	0.260922	0.181347	0.231592	-0.308242	0.237067	0.259781	0.157802
ACH-000410	3.75201	Saos-2	SAOS2	SAOS2_BONE		909707	Female	ATCC	2	-5.25898	Adherent	McCoy's 5A + 15% FBS	60	CVCL_0548	399	bone	Primary	Bone Cancer	Osteosarcoma	11	SIDM01084		bone	osteosarcoma			0.235146	0.261792	0.211979	0.201527	0.253193	0.15027	0.51428	0.237032	0.203812	0.149614	0.185453	0.295028	0.199013	0.233544	-0.260718	0.2336	0.277551	0.169893
ACH-000927	3.62798	BT-474	BT474	BT474_BREAST		946359	Female	ATCC	NA	NA			NA	CVCL_0179	412	breast	Primary	Breast Cancer	Breast Ductal Carcinoma	60	SIDM00963		breast	breast_ductal_carcinoma	ERpos_HER2pos	HER2_amp	0.191668	0.190386	0.206394	0.20001	0.230239	0.12118	0.437233	0.327548	0.203928	0.135488	0.187092	0.272238	0.183595	0.223749	-0.209697	0.301158	0.273325	0.152449
ACH-001853	3.47262	KMCH-1	KMCH1	KMCH1_BILIARY_TRACT		NA	Male	Academic lab	2	-2.61011	Adherent	RPMI + 10% FBS	93	CVCL_7970	NA	biliary_tract		Bile Duct Cancer	Cholangiocarcinoma, intrahepatic	NA			bile_duct	cholangiocarcinoma	intrahepatic		0.19638	0.210992	0.206778	0.192905	0.240374	0.130334	0.447732	0.316509	0.202445	0.140583	0.189442	0.260294	0.207934	0.244222	-0.325285	0.181974	0.262546	0.166458
ACH-000694	3.87079	TE-9	TE9	TE9_OESOPHAGUS		946353	Male	RIKEN	2	-4.73513	Adherent	RPMI + 10% FBS	91.3	CVCL_1767	1312	pleural_effusion	Metastasis	Esophageal Cancer	Squamous Cell Carcinoma	NA	SIDM00325		esophagus	esophagus_squamous			0.20118	0.261716	0.221901	0.194008	0.245915	0.15134	0.479136	0.327525	0.205871	0.150556	0.206261	0.277388	0.201856	0.243674	-0.206792	0.259391	0.270181	0.179679
ACH-000935	4.00106	MDST8	MDST8	MDST8_LARGE_INTESTINE		1240173	Unknown	ECACC	3	-2.85059	Adherent	DMEM + 10% FBS + 2mM Glutamine	72.2	CVCL_2588	928	large_intestine		Colon/Colorectal Cancer	Adenocarcinoma	NA	SIDM00527		colorectal	colorectal_adenocarcinoma			0.285612	0.263379	0.223236	0.216469	0.2563	0.169165	0.453273	0.228496	0.202561	0.15318	0.224286	0.268684	0.205111	0.255066	-0.0897428	0.242247	0.277049	0.16669
ACH-000918	3.45048	MOLT-16	MOLT16	MOLT16_HAEMATOPOIETIC_AND_LYMPHOID_TISSUE		908147	Female	DSMZ	NA	NA			NA	CVCL_1424	1321	haematopoietic_and_lymphoid_tissue		Leukemia	Acute Lymphoblastic Leukemia (ALL), T-cell	5	SIDM00431		blood	ALL	t_cell		0.291815	0.160644	0.202775	0.193276	0.227837	0.115962	0.415456	0.167391	0.212484	0.132141	0.199239	0.273244	0.193135	0.254476	-0.272128	0.237367	0.276506	0.168858
ACH-000761	4.0001	NUGC-2	NUGC2	NUGC2_STOMACH		NA	Female	HSRRB	NA	NA			NA	CVCL_1611	NA	lymph_node	Metastasis	Gastric Cancer	Adenocarcinoma	56			gastric	gastric_adenocarcinoma			0.172671	0.287507	0.226734	0.212248	0.258216	0.16986	0.470452	0.319976	0.212121	0.15728	0.228148	0.265186	0.216433	0.251344	-0.164723	0.25882	0.276945	0.180882
ACH-001563	3.78164	MM127	MM127	MM127_SKIN		NA	Male	Sigma-Aldrich	2	-3.56682	Adherent	RPMI 1640 + 10% FBS (with 2 mM L-Glutamine + 25 mM HEPES)	63.2	CVCL_2601	NA	skin	Metastasis	Skin Cancer	Melanoma, amelanotic	NA			skin	melanoma	amelanotic		0.237871	0.244998	0.216322	0.206685	0.256244	0.172862	0.478117	0.23851	0.204406	0.152732	0.203474	0.288101	0.205155	0.24069	-0.225061	0.203087	0.279059	0.178391
ACH-000974	3.62029	SNG-M	SNGM	SNGM_ENDOMETRIUM		909735	Female	HSRRB	2	-3.48987		F12 + 20% FBS	90.2	CVCL_1707	2058	lymph_node	Metastasis	Endometrial/Uterine Cancer	Endometrial Adenocarcinoma	52	SIDM00373		uterus	endometrial_adenocarcinoma			0.167006	0.199211	0.211553	0.204761	0.242567	0.161134	0.46543	0.278242	0.202783	0.147402	0.184148	0.249224	0.198619	0.243256	-0.168181	0.212069	0.257909	0.163157
ACH-000297	3.18704	NCI-H889	NCIH889	NCIH889_LUNG		NA	Female	ATCC	NA	NA			NA	CVCL_1598	NA	lymph_node	Metastasis	Lung Cancer	Small Cell Lung Cancer (SCLC)	69			lung	SCLC			0.160027	0.180923	0.17946	0.188403	0.218376	0.106813	0.398907	0.224541	0.187978	0.125944	0.166881	0.276126	0.172669	0.196448	-0.280053	0.299236	0.258209	0.126149
ACH-001719	3.75554	OCI-C4P	OCIC4P	OCIC4P_OVARY		NA	Female	Academic lab	2	-4.60162	Adherent	OCMI-L made by UMiami	78.9		NA	ovary	Primary	Ovarian Cancer	Adenocarcinoma, clear cell	NA			ovary	ovary_adenocarcinoma	clear_cell		0.128751	0.239915	0.20972	0.202259	0.247501	0.17622	0.446504	0.24724	0.196474	0.153546	0.198682	0.271511	0.204202	0.234003	-0.110117	0.269258	0.264361	0.175507
ACH-000243	3.95369	DAN-G	DANG	DANG_PANCREAS		1290797	Female	DSMZ	4	-4.72455	Adherent	RPMI + 10% FBS	88.5	CVCL_0243	871	pancreas		Pancreatic Cancer	Ductal Adenocarcinoma, exocrine	NA	SIDM00950		pancreas	exocrine	exocrine_adenocarcinoma		0.21953	0.243845	0.214049	0.191321	0.249531	0.166724	0.487568	0.289783	0.200321	0.153807	0.193818	0.271686	0.202237	0.263518	-0.120056	0.27005	0.276802	0.179152
ACH-001418	3.64894	UWB1.289	UWB1289	UWB1289_OVARY		1480374	Female	ATCC	2	-5.42495	Adherent	RPMI 1640 Medium + MEGM + 3%FBS	90.6	CVCL_B079	1596	ovary	Primary	Ovarian Cancer	Adenocarcinoma, serous	56	SIDM00815		ovary	ovary_adenocarcinoma	serous		0.171393	0.228347	0.210695	0.196408	0.255151	0.196775	0.457114	0.262057	0.191955	0.156095	0.200684	0.262171	0.204212	0.227622	-0.316167	0.303168	0.27094	0.170321
ACH-000362	4.00216	MOLM-13	MOLM13	MOLM13_HAEMATOPOIETIC_AND_LYMPHOID_TISSUE		1330947	Male	DSMZ	3	-3.1529	Suspension	RPMI + 20% FBS	NA	CVCL_2119	747	haematopoietic_and_lymphoid_tissue	Primary	Leukemia	Acute Myelogenous Leukemia (AML)	20	SIDM00437		blood	AML			0.246595	0.19639	0.203609	0.192871	0.225658	0.165109	0.393526	0.24419	0.213042	0.138499	0.227865	0.273585	0.189851	0.250264	0.130774	0.281218	0.28332	0.145797
ACH-000843	3.68445	HARA	HARA	HARA_LUNG		1240142	Male	HSRRB	2	-4.06775	Adherent	RPMI + 10% FBS	60.7	CVCL_2914	350	pleural_effusion	Metastasis	Lung Cancer	Non-Small Cell Lung Cancer (NSCLC), Squamous Cell Carcinoma	57	SIDM00598		lung	NSCLC	NSCLC_squamous		0.262048	0.232655	0.206568	0.19058	0.240754	0.171052	0.480265	0.26775	0.200793	0.142646	0.184521	0.293311	0.19061	0.234081	-0.390468	0.333802	0.280648	0.162831
ACH-000840	4.11494	HCC-366	HCC366	HCC366_LUNG		1240144	Female	DSMZ	2	-2.33875		RPMI + 10% FBS	85.5	CVCL_2059	638	lung	Primary	Lung Cancer	Non-Small Cell Lung Cancer (NSCLC), Adenosquamous Carcinoma	80	SIDM01070		lung	NSCLC	NSCLC_adenosquamous		0.340973	0.231938	0.218227	0.202317	0.258721	0.179206	0.481201	0.246598	0.202905	0.152375	0.202081	0.285654	0.198596	0.266755	-0.0617214	0.248514	0.281033	0.179568
ACH-001852	3.85485	HKGZ-CC	HKGZCC	HKGZCC_BILIARY_TRACT		NA	Male	Academic lab	2	-6.07721	Adherent	RPMI + 10% FBS	95.1		NA	biliary_tract		Bile Duct Cancer	Cholangiocarcinoma, intrahepatic	NA			bile_duct	cholangiocarcinoma	intrahepatic		0.235359	0.239458	0.232246	0.200972	0.246822	0.17247	0.458921	0.327314	0.207296	0.153421	0.211794	0.250572	0.21884	0.254591	-0.262496	0.247861	0.276799	0.18261
ACH-001528	3.77404	IHH-4	IHH4	IHH4_THYROID		1240154	Male	JCRB	2	-3.57193	Adherent	RPMI 1640:DMEM (1:1 mix) + 10% FBS	92.3	CVCL_2960	331	lymph_node	Metastasis	Thyroid Cancer	Carcinoma, papillary	75	SIDM00600		thyroid	thyroid_carcinoma	papillary		0.331195	0.224114	0.218616	0.206693	0.24609	0.138954	0.443395	0.259803	0.204038	0.150439	0.196013	0.280564	0.219275	0.24854	-0.261329	0.210066	0.280344	0.177226
ACH-001656	3.83464	SKNO-1	SKNO1	SKNO1_HAEMATOPOIETIC_AND_LYMPHOID_TISSUE		NA	Male	Academic lab	2	-3.43793	Suspension	RPMI 1640 + 10% FBS + 10 ng/ml GM-CSF	75	CVCL_2196	NA	bone_marrow	Metastasis	Leukemia	Acute Myelogenous Leukemia (AML)	NA			blood	AML			0.256776	0.194138	0.197552	0.189093	0.225003	0.154949	0.399701	0.232917	0.206317	0.13694	0.191996	0.28697	0.185088	0.243698	-0.00209087	0.300816	0.283435	0.151345
ACH-000016	3.70673	SLR 21	SLR21	SLR21_KIDNEY		NA	Unknown	Academic lab	NA	NA			NA	CVCL_V607	NA	kidney	Metastasis	Kidney Cancer	Renal Cell Carcinoma	NA			kidney	renal_cell_carcinoma			0.221193	0.239894	0.219214	0.211696	0.257115	0.119491	0.456189	0.256087	0.210174	0.153399	0.221967	0.246005	0.214438	0.254339	-0.20383	0.191704	0.251376	0.18628
ACH-000165	3.9062		HS751T	HS751T_FIBROBLAST		NA	Male	ATCC	NA	NA			NA	CVCL_0891	NA	fibroblast		Fibroblast	Lymphoma	NA			fibroblast	fibroblast_lymphocyte			0.222997	0.247495	0.230443	0.224352	0.264261	0.158884	0.511817	0.243207	0.217504	0.166599	0.220817	0.269537	0.19804	0.242796	-0.127477	0.160977	0.266149	0.187799
ACH-001460	3.81833	C84	C84	C84_LARGE_INTESTINE		NA	Male	ECACC	2	-4.11171	Adherent	IMDM + 10% FBS + 2 mM Glutamine	90.6	CVCL_5250	NA	large_intestine	Primary	Colon/Colorectal Cancer	Adenocarcinoma	67			colorectal	colorectal_adenocarcinoma			0.204858	0.198715	0.208587	0.180294	0.239409	0.195077	0.442302	0.331784	0.204207	0.15237	0.202788	0.258629	0.220455	0.227122	-0.145479	0.272409	0.259752	0.165051
ACH-000592	3.71471	TM-31	TM31	TM31_CENTRAL_NERVOUS_SYSTEM		NA	Female	RIKEN	2	-4.14954		EMEM + 10% FBS	85.7	CVCL_6735	NA	central_nervous_system		Brain Cancer	Glioma	42			central_nervous_system	glioma			0.294235	0.257868	0.220386	0.216673	0.257935	0.115153	0.485569	0.216831	0.209996	0.153623	0.211866	0.275165	0.19973	0.237358	-0.237737	0.15127	0.26205	0.186738
ACH-001192	3.26917	SK-NEP-1	SKNEP1	SKNEP1_BONE	HTB-48	NA	Female	Academic lab	2	-3.31924	not found	not found	56.8	CVCL_0631	NA	pleural_effusion	Metastasis	Bone Cancer	Ewings Sarcoma	NA	SIDM00027		bone	Ewing_sarcoma		EWS_FLI	0.175446	0.254019	0.1902	0.18424	0.222036	0.1447	0.400561	0.208417	0.185882	0.13079	0.165185	0.297516	0.19029	0.207232	-0.363003	0.259794	0.276129	0.13973
ACH-000045	3.87361	MV4;11	MV411	MV411_HAEMATOPOIETIC_AND_LYMPHOID_TISSUE	MV-4-11	908156	Male	ATCC	2	-2.88062	Suspension	IMDM + 10% FBS	89	CVCL_0064	133	haematopoietic_and_lymphoid_tissue	Primary	Leukemia	Acute Myelogenous Leukemia (AML)	10	SIDM00657		blood	AML			0.2235	0.217984	0.20288	0.195959	0.22116	0.172069	0.398893	0.240192	0.207514	0.135807	0.218633	0.267701	0.188059	0.250564	0.0091206	0.295645	0.287319	0.140611
ACH-000741	3.84904	U-BLC1	UBLC1	UBLC1_URINARY_TRACT		NA	Female	ECACC	2	-3.83122	Adherent	2/3 DMEM:1/3 RPMI + 2mM Glutamine + 10% FBS	92	CVCL_2738	NA	urinary_tract	Primary	Bladder Cancer	Transitional Cell Carcinoma	NA			urinary_tract	bladder_carcinoma	bladder_transitional_cell		0.196906	0.234695	0.214061	0.19812	0.259191	0.137661	0.453406	0.313022	0.202953	0.158246	0.209856	0.271609	0.192251	0.23813	-0.0720399	0.183897	0.267425	0.189648
ACH-000912	3.66073	NCI-H2286	NCIH2286	NCIH2286_LUNG		NA	Female	ATCC	2	-4.86029		DMEM:F12 (1:1) + 10% FBS + 1x Insulin-Transferrin-Selenium	75.6	CVCL_1545	NA	lung	Primary	Lung Cancer	Small Cell Lung Cancer (SCLC)	57	SIDM00017		lung	SCLC			0.298289	0.235407	0.216321	0.202229	0.248842	0.161506	0.44758	0.226479	0.199053	0.149338	0.187739	0.290915	0.189003	0.254413	-0.363028	0.278545	0.273958	0.164146
ACH-000529	3.78255	T1-73	T173	T173_FIBROBLAST		NA	Unknown	ATCC	NA	NA			NA	CVCL_3605	NA	fibroblast		Fibroblast	Bone	NA			fibroblast	fibroblast_bone			0.224475	0.23393	0.228546	0.221752	0.263436	0.169268	0.47735	0.259698	0.21649	0.168763	0.221068	0.262072	0.207726	0.240531	-0.210621	0.138736	0.262363	0.196967
ACH-000508	3.37549	COR-L88	CORL88	CORL88_LUNG		906808	Male	ECACC	NA	NA			NA	CVCL_1141	774	pleural_effusion	Metastasis	Lung Cancer	Small Cell Lung Cancer (SCLC)	55	SIDM00506		lung	SCLC			0.182393	0.211095	0.187779	0.188664	0.22324	0.167467	0.40403	0.300054	0.198201	0.124572	0.171336	0.294955	0.171978	0.213241	-0.329089	0.260216	0.267482	0.137877
ACH-000577	3.94389	JHH-2	JHH2	JHH2_LIVER		1240157	Male	HSRRB	1	-2.75868	Adherent	EMEM + 10% FBS	81.7	CVCL_2786	347	ascites	Metastasis	Liver Cancer	Hepatocellular Carcinoma	57	SIDM00617		liver	hepatocellular_carcinoma			0.293738	0.286065	0.228781	0.209983	0.261114	0.144253	0.446387	0.275487	0.207641	0.15854	0.210114	0.25153	0.218106	0.267719	-0.208968	0.262628	0.25262	0.178147
ACH-000768	3.93491	MDA-MB-231	MDAMB231	MDAMB231_BREAST		905960	Female	ATCC	2	-3.83952	Adherent	RPMI + 10% FBS	91	CVCL_0062	1013	pleural_effusion	Metastasis	Breast Cancer	Carcinoma	51	SIDM00146		breast	breast_carcinoma	ERneg_HER2neg	basal_B	0.28589	0.269396	0.223852	0.206209	0.265516	0.153413	0.494812	0.226634	0.20635	0.156931	0.208557	0.290056	0.209404	0.249637	-0.202134	0.237086	0.284019	0.169285
ACH-000636	3.3082	RPMI-8402	RPMI8402	RPMI8402_HAEMATOPOIETIC_AND_LYMPHOID_TISSUE		909702	Female	DSMZ	0	-0.061714	Suspension	RPMI + 10% FBS	90.6	CVCL_1667	288	haematopoietic_and_lymphoid_tissue		Leukemia	Acute Lymphoblastic Leukemia (ALL), T-cell	16	SIDM00403		blood	ALL	t_cell		0.181697	0.199668	0.194619	0.186901	0.225352	0.0841315	0.415893	0.17432	0.209321	0.131968	0.169195	0.289431	0.179255	0.227224	-0.251788	0.259233	0.279	0.152783
ACH-000667	3.88775	HCC-44	HCC44	HCC44_LUNG		1240145	Female	DSMZ	2	-4.70865		RPMI + 10% FBS	93.3	CVCL_2060	1247	lung	Primary	Lung Cancer	Non-Small Cell Lung Cancer (NSCLC), Adenocarcinoma	54	SIDM01069		lung	NSCLC	NSCLC_adenocarcinoma		0.250432	0.270132	0.22406	0.199531	0.268447	0.176502	0.50283	0.26225	0.208235	0.158724	0.196599	0.269764	0.206807	0.244696	-0.284708	0.276514	0.272681	0.184254
ACH-000905	4.06652	5637	5637	5637_URINARY_TRACT		687452	Male	ATCC	2	-4.05356	Adherent	RPMI + 10% FBS	95.1	CVCL_0126	1157	urinary_tract		Bladder Cancer		68	SIDM00807		urinary_tract	bladder_carcinoma			0.232502	0.244578	0.221558	0.204605	0.263773	0.135147	0.477836	0.302762	0.201154	0.155918	0.198857	0.280477	0.209331	0.265932	-0.0596924	0.264456	0.282623	0.184699
ACH-001494	3.591	EGI-1	EGI1	EGI1_BILIARY_TRACT		906853	Male	DSMZ	2	-4.40762	Adherent	MEM + 10% FBS + 2x MEM amino acids (both essential and non-essential) + 4 mM L-glutamine + 1 mM sodium pyruvate	77.9	CVCL_1193	1315	biliary_tract	Primary	Bile Duct Cancer	Cholangiocarcinoma, extrahepatic	52	SIDM01050		bile_duct	cholangiocarcinoma	extrahepatic		0.173493	0.201763	0.217995	0.200244	0.241214	0.130769	0.475174	0.333783	0.203879	0.1542	0.221436	0.22118	0.220122	0.240951	-0.237468	0.19034	0.234389	0.167531
ACH-000387	3.76326	TF-1	TF1	TF1_HAEMATOPOIETIC_AND_LYMPHOID_TISSUE		NA	Male	ATCC	3	-4.46828	Suspension	RPMI + 10% FBS + 2ng/ml GM-CSF	NA	CVCL_0559	NA	bone_marrow		Leukemia	Acute Myelogenous Leukemia (AML)	35			blood	AML			0.236353	0.212624	0.209427	0.191764	0.227255	0.130713	0.455343	0.233286	0.211665	0.138504	0.201463	0.277988	0.214046	0.252149	-0.155984	0.293061	0.272549	0.161054
ACH-002510	3.70931	M040416	M040416	M040416_SKIN		NA	Male	Academic lab	2	-4.23688	Adherent	RPMI 1640 +10% FBS	47		NA	skin	Metastasis	Skin Cancer	Melanoma, acral	54			skin	melanoma	acral		0.197081	0.230491	0.207015	0.218643	0.233616	0.141645	0.416807	0.254807	0.208894	0.14447	0.240433	0.225189	0.204473	0.225516	-0.0326387	0.184803	0.241662	0.166401
ACH-001303	2.87062	NB1643	NB1643	NB1643_AUTONOMIC_GANGLIA		NA	Male	Academic lab	2	-1.96833	not found	not found	38.8	CVCL_5627	NA	abdomen		Neuroblastoma		3			peripheral_nervous_system	neuroblastoma		MYCN_amp	0.080701	0.19011	0.176575	0.190786	0.217989	0.0926105	0.371421	0.192395	0.191825	0.136006	0.169415	0.269155	0.190973	0.182882	-0.41354	0.23356	0.263913	0.133848
ACH-000026	3.74828	253J-BV	253JBV	253JBV_URINARY_TRACT		NA	Male	KCLB	0	-1.68547	Adherent	DMEM + 10% FBS	89	CVCL_7937	NA	lymph_node	Metastasis	Bladder Cancer	Carcinoma	53			urinary_tract	bladder_carcinoma			0.251231	0.248866	0.212175	0.197606	0.251734	0.139677	0.44492	0.271337	0.205177	0.144804	0.180562	0.274789	0.211123	0.256466	-0.281058	0.297868	0.272178	0.168827
ACH-000838	3.54722	AMO-1	AMO1	AMO1_HAEMATOPOIETIC_AND_LYMPHOID_TISSUE		1295741	Female	DSMZ	1	-3.40087	Suspension	RPMI + 10% FBS	63	CVCL_1806	1204	ascites	Primary	Myeloma	Multiple Myeloma, plasmacytoma	64	SIDM00993		plasma_cell	multiple_myeloma	plasmacytoma		0.233514	0.174422	0.215281	0.196909	0.229257	0.117792	0.418475	0.21237	0.204897	0.135222	0.197912	0.278791	0.202545	0.24148	-0.248102	0.292517	0.287925	0.156011
ACH-001172	3.70954		R256	R256_CENTRAL_NERVOUS_SYSTEM		NA	Unknown	Academic lab	2	-5.38353	not found	not found	79		NA	central_nervous_system		Brain Cancer	Medulloblastoma	NA			central_nervous_system	medulloblastoma			0.240258	0.213587	0.21305	0.20683	0.244896	0.164389	0.422814	0.238894	0.208929	0.148611	0.208526	0.269801	0.194131	0.227574	-0.154508	0.222804	0.263478	0.175481
ACH-000822	4.07204	SK-MEL-24	SKMEL24	SKMEL24_SKIN		909725	Male	ATCC	2	-5.21301	Adherent	EMEM + 10% FBS	79.1	CVCL_0599	945	lymph_node	Metastasis	Skin Cancer	Melanoma	67	SIDM01106		skin	melanoma			0.306307	0.230959	0.21375	0.217351	0.258842	0.145103	0.458139	0.236537	0.210526	0.158733	0.234216	0.256796	0.204186	0.233902	0.0770395	0.193583	0.250022	0.186051
ACH-000531	3.88879		RS5	RS5_FIBROBLAST		NA	Male	DSMZ	NA	NA			NA	CVCL_2182	NA	fibroblast		Fibroblast	Lung	78			fibroblast	fibroblast_lung			0.216949	0.234776	0.226051	0.22923	0.259903	0.173813	0.489076	0.245919	0.21516	0.168322	0.232429	0.228136	0.219003	0.23811	-0.0815874	0.157931	0.241383	0.194186
ACH-000349	3.45686	HCC1500	HCC1500	HCC1500_BREAST		1303900	Female	ATCC	NA	NA			NA	CVCL_1254	653	breast	Primary	Breast Cancer	Breast Ductal Carcinoma	32	SIDM00879		breast	breast_ductal_carcinoma	ERpos_HER2neg	luminal	0.185845	0.220551	0.189309	0.197944	0.220775	0.104785	0.381355	0.319002	0.197629	0.133512	0.195728	0.252759	0.187341	0.215913	-0.207719	0.250505	0.259386	0.152244
ACH-000527	3.66718	OVISE	OVISE	OVISE_OVARY		1240198	Female	HSRRB	3	-5.80477		RPMI + 10% FBS	68.2	CVCL_3116	358	bone	Metastasis	Ovarian Cancer	Adenocarcinoma, clear cell	40	SIDM00564		ovary	ovary_adenocarcinoma	clear_cell		0.189881	0.243075	0.203068	0.20533	0.240117	0.177874	0.46355	0.336634	0.214983	0.144743	0.214897	0.249936	0.202343	0.231629	-0.326084	0.23475	0.259647	0.180806
ACH-000279	3.3269	EWS502	EWS502	EWS502_BONE		NA	Unknown	Academic lab	2	-4.55067	not found	not found	84.3	CVCL_S740	NA	bone		Bone Cancer	Ewings Sarcoma	NA			bone	Ewing_sarcoma		EWS_FLI	0.180605	0.252973	0.191918	0.195006	0.225276	0.139301	0.386314	0.208482	0.196019	0.13026	0.165346	0.289623	0.191667	0.212045	-0.339654	0.292643	0.271185	0.137895
ACH-000516	3.74154	CAL-78	CAL78	CAL78_BONE		1290765	Male	DSMZ	2	-5.56637	Adherent	RPMI + 20% FBS	66.6	CVCL_1809	1148	soft_tissue		Bone Cancer	Chondrosarcoma	76	SIDM00929		bone	chondrosarcoma			0.26788	0.259926	0.219297	0.218354	0.263881	0.159134	0.459072	0.215747	0.219191	0.15784	0.201803	0.285918	0.21291	0.235393	-0.232738	0.146837	0.275939	0.175161
ACH-000812	4.09672	COLO-783	COLO783	COLO783_SKIN		1240125	Female	DSMZ	NA	NA			NA	CVCL_1997	857	lymph_node	Metastasis	Skin Cancer	Melanoma	48	SIDM00955		skin	melanoma			0.221103	0.27507	0.213943	0.215444	0.252187	0.172261	0.438135	0.246713	0.212443	0.151209	0.235621	0.265367	0.210566	0.239126	0.0478258	0.264138	0.261969	0.173595
ACH-001300	3.06615	CHLA15	CHLA15	CHLA15_AUTONOMIC_GANGLIA		NA	Female	Children&#39;s Oncology Group	2	-2.77333	not found	not found	91	CVCL_6594	NA	autonomic_ganglia		Neuroblastoma		1.5			peripheral_nervous_system	neuroblastoma			0.102161	0.190971	0.187227	0.19537	0.221109	0.0978061	0.374474	0.200619	0.192889	0.132451	0.168136	0.279881	0.187424	0.192001	-0.337895	0.268167	0.273399	0.13996
ACH-000524	3.55416	KURAMOCHI	KURAMOCHI	KURAMOCHI_OVARY		909975	Female	HSRRB	3	-5.85515		RPMI + 10% FBS	52.1	CVCL_1345	854	ascites	Metastasis	Ovarian Cancer	Adenocarcinoma, high grade serous	NA	SIDM00554		ovary	ovary_adenocarcinoma	high_grade_serous		0.167081	0.242368	0.208875	0.202102	0.242124	0.13264	0.481849	0.286162	0.195519	0.14677	0.194573	0.25316	0.186604	0.228174	-0.26135	0.219842	0.254423	0.173241
ACH-000611	3.6786	SU-DHL-6	SUDHL6	SUDHL6_HAEMATOPOIETIC_AND_LYMPHOID_TISSUE		1331037	Male	DSMZ	NA	NA			NA	CVCL_2206	2036	ascites	Metastasis	Lymphoma	Diffuse Large B-cell Lymphoma (DLBCL)	43	SIDM00407		lymphocyte	non_hodgkin_lymphoma	DLBCL		0.261753	0.186606	0.196575	0.186033	0.228262	0.10778	0.395003	0.278664	0.19853	0.136857	0.188021	0.291164	0.18495	0.232125	-0.13097	0.276744	0.291425	0.169074
ACH-000411	3.87531	769-P	769P	769P_KIDNEY		910922	Female	ATCC	2	-3.25579	Adherent	RPMI + 10% FBS	83.3	CVCL_1050	1186	kidney	Primary	Kidney Cancer	Renal Carcinoma, clear cell	63	SIDM00803		kidney	renal_cell_carcinoma	clear_cell		0.253828	0.274281	0.215098	0.2091	0.257019	0.143931	0.483391	0.209513	0.204852	0.149665	0.19121	0.280642	0.21106	0.263743	-0.221936	0.311026	0.274174	0.164713
ACH-000718	3.78165	NCI-H2291	NCIH2291	NCIH2291_LUNG		724874	Male	ATCC	3	-3.75397	Adherent	RPMI + 10% FBS	70.3	CVCL_1546	917	lymph_node	Metastasis	Lung Cancer	Non-Small Cell Lung Cancer (NSCLC), Adenocarcinoma	NA	SIDM00728		lung	NSCLC	NSCLC_adenocarcinoma		0.208901	0.235835	0.22138	0.203925	0.262786	0.168711	0.458051	0.317964	0.206845	0.153036	0.209168	0.277667	0.212076	0.250835	-0.309838	0.256653	0.271531	0.176123
ACH-000903	3.78954	FTC-133	FTC133	FTC133_THYROID		906864	Male	ECACC	2	-4.16352	Adherent	DMEM:F12 (1:1) + 10% FBS + 2mM Glutamine	75.1	CVCL_1219	1007	thyroid	Metastasis	Thyroid Cancer	Carcinoma, anaplastic	42	SIDM00213		thyroid	thyroid_carcinoma	anaplastic		0.258332	0.243519	0.215032	0.208887	0.255485	0.168014	0.423597	0.237356	0.207305	0.156083	0.226576	0.26699	0.2051	0.232672	-0.234717	0.288824	0.256683	0.1738
NA.9	NA	NA	NA	NA	NA	NA	NA	NA	NA	NA	NA	NA	NA	NA	NA	NA	NA	NA	NA	NA	NA	NA	NA	NA	NA	NA	NA	NA	NA	NA	NA	NA	NA	NA	NA	NA	NA	NA	NA	NA	NA	NA	NA	NA
ACH-000433	3.74203	Caki-1	CAKI1	CAKI1_KIDNEY		905963	Male	ATCC	2	-2.71998	Adherent	McCoy's 5A + 10% FBS	50.5	CVCL_0234	289	skin	Metastasis	Kidney Cancer	Renal Carcinoma, clear cell	49	SIDM00941		kidney	renal_cell_carcinoma	clear_cell		0.22309	0.244719	0.216821	0.216548	0.260769	0.177872	0.449766	0.238184	0.207656	0.160135	0.21033	0.255376	0.216063	0.24683	-0.273043	0.251597	0.261049	0.178261
ACH-000499	3.30001	EW8	EW8	EW8_BONE		NA	Male	Academic lab	2	-2.87273	not found	not found	56.8	CVCL_V618	NA	bone		Bone Cancer	Ewings Sarcoma	NA			bone	Ewing_sarcoma		EWS_FLI	0.20006	0.239719	0.194293	0.192523	0.220514	0.14387	0.382612	0.185977	0.193055	0.130942	0.160609	0.289635	0.188396	0.228014	-0.32389	0.257645	0.277545	0.138484
ACH-000278	3.64779	COV362	COV362	COV362_OVARY		NA	Female	ECACC	3	-3.26175	Adherent	DMEM + 10% FBS + 2mM L-glutamine	83.5	CVCL_2420	NA	pleural_effusion	Metastasis	Ovarian Cancer	Adenocarcinoma, high grade serous	NA			ovary	ovary_adenocarcinoma	high_grade_serous		0.178412	0.250134	0.213443	0.198933	0.257184	0.168791	0.479769	0.230045	0.211047	0.157111	0.184786	0.27557	0.198047	0.239988	-0.276469	0.224749	0.279751	0.176505
ACH-000202	3.36795	COLO-320	COLO320	COLO320_LARGE_INTESTINE		NA	Female	DSMZ	3	-1.64143	Suspension	RPMI + 10% FBS	62.4	CVCL_1989	NA	large_intestine	Primary	Colon/Colorectal Cancer	Adenocarcinoma	55	SIDM00071		colorectal	colorectal_adenocarcinoma			0.150522	0.220217	0.181903	0.188464	0.230954	0.131588	0.391183	0.205731	0.193512	0.133739	0.180323	0.275951	0.198871	0.208632	-0.267723	0.331169	0.266742	0.146169
ACH-001736	3.56231	HB1119	HB1119	HB1119_HAEMATOPOIETIC_AND_LYMPHOID_TISSUE		NA	Unknown	Academic lab	2	-4.77463	not found	not found	90.7	CVCL_8227	NA	haematopoietic_and_lymphoid_tissue		Leukemia	Acute Lymphoblastic Leukemia (ALL), B-cell	NA			blood	ALL	b_cell		0.239305	0.243632	0.203954	0.19397	0.23521	0.147708	0.407168	0.215962	0.210047	0.142931	0.204335	0.281096	0.189736	0.254953	-0.306831	0.25056	0.28327	0.165307
ACH-001379	3.7911	PACADD-161	PACADD161	PACADD161_PANCREAS		NA	Female	DSMZ	2	-3.95078	Adherent	DMEM:Keratinocyte SFM (1:1)+20%FBS	65	CVCL_M466	NA	liver	Metastasis	Pancreatic Cancer	Ductal Adenocarcinoma, exocrine	63			pancreas	exocrine	exocrine_adenocarcinoma		0.196917	0.203192	0.216867	0.193346	0.250546	0.169662	0.484575	0.368853	0.206918	0.155273	0.192055	0.263533	0.208013	0.240311	-0.16717	0.179197	0.25813	0.170882
ACH-000128	3.4526	LN-319	LN319	LN319_CENTRAL_NERVOUS_SYSTEM		NA	Male	Academic lab	2	-3.11251	Adherent	DMEM: 90.0%	68.8	CVCL_3958	NA	central_nervous_system		Brain Cancer	Astrocytoma	67			central_nervous_system	glioma	astrocytoma		0.195302	0.214756	0.20237	0.203871	0.241086	0.116629	0.456201	0.26916	0.204497	0.145141	0.210725	0.287627	0.1789	0.224912	-0.346692	0.232158	0.26002	0.155941
ACH-000696	3.751	OVCAR-8	OVCAR8	OVCAR8_OVARY		905991	Female	NCI/DCTD	3	-5.06276		RPMI + 10% FBS	60.2	CVCL_1629	2131	ovary	Primary	Ovarian Cancer	Adenocarcinoma, high grade serous	64	SIDM00090		ovary	ovary_adenocarcinoma	high_grade_serous		0.229232	0.242034	0.207996	0.201347	0.249659	0.145257	0.479621	0.226723	0.198533	0.152746	0.190755	0.288881	0.193693	0.233143	-0.214223	0.282233	0.276079	0.167289
ACH-000041	3.32638	RD-ES	RDES	RDES_BONE		NA	Male	ATCC	2	-2.73164	Adherent	RPMI + 15% FBS	88.3	CVCL_2169	NA	bone	Primary	Bone Cancer	Ewings Sarcoma	19			bone	Ewing_sarcoma		EWS_FLI	0.204806	0.247984	0.189619	0.18916	0.21328	0.161998	0.402704	0.182298	0.196422	0.129279	0.162984	0.277746	0.186466	0.219883	-0.305948	0.271621	0.266707	0.129368
ACH-000214	3.85238		HS675T	HS675T_FIBROBLAST		NA	Male	ATCC	NA	NA			NA	CVCL_0836	NA	fibroblast		Fibroblast	Colorectal	NA			fibroblast	fibroblast_colorectal			0.251582	0.233346	0.222006	0.22566	0.257647	0.162809	0.491749	0.238356	0.215931	0.165014	0.229492	0.240214	0.214918	0.238091	-0.146021	0.18056	0.244647	0.18638
ACH-000747	3.81863	NCI-H1703	NCIH1703	NCIH1703_LUNG		908474	Male	ATCC	2	-4.33667	Adherent	RPMI + 10% FBS	91	CVCL_1490	1239	lung	Primary	Lung Cancer	Non-Small Cell Lung Cancer (NSCLC), Squamous Cell Carcinoma	54	SIDM00740		lung	NSCLC	NSCLC_squamous		0.268324	0.240342	0.202275	0.202105	0.238772	0.12824	0.499023	0.275616	0.207614	0.141388	0.183943	0.288904	0.192155	0.248625	-0.227902	0.30534	0.268786	0.155077
ACH-001307	3.94608	8505C	8505C	8505C_THYROID		924102	Female	HSRRB	2	-3.18497		EMEM + 0.1% FBS	91	CVCL_1054	868	thyroid	Primary	Thyroid Cancer	Carcinoma	78	SIDM00996		thyroid	thyroid_carcinoma			0.261214	0.257999	0.218683	0.20402	0.264651	0.133352	0.487737	0.250641	0.200263	0.15341	0.193615	0.292573	0.189414	0.248129	-0.119497	0.248716	0.281667	0.179493
ACH-000341	3.15353	SK-N-FI	SKNFI	SKNFI_AUTONOMIC_GANGLIA		688087	Male	ATCC	2	-2.19328	Adherent	DMEM + 10% FBS + NEAA	31	CVCL_1702	227	bone_marrow	Metastasis	Neuroblastoma		11	SIDM01099		peripheral_nervous_system	neuroblastoma			0.166553	0.196419	0.187114	0.198981	0.215661	0.100751	0.382582	0.201191	0.189625	0.12507	0.183866	0.270764	0.168219	0.20842	-0.257902	0.216279	0.256376	0.143566
ACH-001740	3.2736	RH28	RH28	RH28_SOFT_TISSUE		NA	Male	Academic lab	3	-3.49945	Adherent	DMEM + 10% FBS	39.2	CVCL_8752	NA	lymph_node	Metastasis	Sarcoma	Rhabdomyosarcoma, alveolar	17			soft_tissue	rhabdomyosarcoma	alveolar		0.161135	0.219298	0.195899	0.191055	0.229297	0.086835	0.38479	0.227643	0.191313	0.133826	0.156725	0.293947	0.1977	0.195158	-0.219954	0.218337	0.273127	0.137469
ACH-000417	4.01883	Panc 08.13	PANC0813	PANC0813_PANCREAS		925347	Male	ATCC	2	-4.22193	Adherent	RPMI + 15% FBS + 2mM Glutamine + 1mM Sodium pyruvate + 60ug/ml Insulin + 10mM HEPES + 1.5g/l Sodium bicarbonate + 4.5g/l Glucose	87	CVCL_1638	635	pancreas	Primary	Pancreatic Cancer	Ductal Adenocarcinoma, exocrine	85	SIDM01136		pancreas	exocrine	exocrine_adenocarcinoma		0.266153	0.227548	0.220416	0.190632	0.258713	0.134036	0.482932	0.340628	0.199222	0.155846	0.212834	0.277269	0.201542	0.268407	-0.114983	0.249351	0.270255	0.178031
ACH-000120	3.46378	CHP-212	CHP212	CHP212_AUTONOMIC_GANGLIA		906820	Male	ATCC	4	-3.01687	Adherent	EMEM:F12 (1:1) + 10% FBS	45.2	CVCL_1125	13	central_nervous_system		Neuroblastoma		NA	SIDM00910		peripheral_nervous_system	neuroblastoma		MYCN_amp	0.187485	0.21218	0.206586	0.204926	0.245035	0.106422	0.476517	0.234349	0.207768	0.143171	0.186121	0.284624	0.189377	0.215421	-0.324559	0.246898	0.275373	0.166089
ACH-001694	3.87787	UPCI-SCC-074	UPCISCC074	UPCISCC074_UPPER_AERODIGESTIVE_TRACT		NA	Female	DSMZ	2	-4.89357	Adherent	MEM (with Earle's salts) + 10-20% FBS + 2 mM L-glutamine + non-essential amino acids	88		NA	upper_aerodigestive_tract	Primary	Head and Neck Cancer	Squamous Cell Carcinoma	51			upper_aerodigestive	upper_aerodigestive_squamous			0.234507	0.248066	0.237541	0.215389	0.253235	0.174074	0.469085	0.366614	0.214259	0.155742	0.222846	0.233346	0.208466	0.271837	-0.263341	0.181869	0.256889	0.197445
ACH-001542	3.8392	KON	KON	KON_UPPER_AERODIGESTIVE_TRACT		1298215	Male	JCRB	2	-4.48877	Adherent	DMEM + 10% FBS	92.4	CVCL_3001	314	upper_aerodigestive_tract	Metastasis	Head and Neck Cancer	Squamous Cell Carcinoma	76	SIDM00604		upper_aerodigestive	upper_aerodigestive_squamous			0.227006	0.25987	0.221414	0.193376	0.254592	0.161148	0.486195	0.28268	0.2049	0.157016	0.197516	0.268998	0.22286	0.237594	-0.23244	0.25129	0.26897	0.176214
ACH-002509	3.75619	WM4235	WM4235	WM4235_SKIN		NA	Unknown	Academic lab	NA	NA			NA		NA	skin	Metastasis	Skin Cancer	Melanoma, acral	NA			skin	melanoma	acral		0.156971	0.232562	0.212797	0.201498	0.243061	0.148101	0.39193	0.241743	0.191352	0.154988	0.21589	0.255607	0.191302	0.218628	0.0498161	0.214779	0.26465	0.170511
ACH-000438	3.82221		LU65	LU65_LUNG		724863	Male	JCRB	2	-3.51867		RPMI + 20% FBS	89	CVCL_1392	47	lung	Primary	Lung Cancer	Non-Small Cell Lung Cancer (NSCLC), Large Cell Carcinoma	64	SIDM00547		lung	NSCLC	NSCLC_large_cell		0.287962	0.226839	0.212309	0.190358	0.249586	0.18173	0.459886	0.226096	0.203451	0.146293	0.187339	0.282538	0.204841	0.234794	-0.221311	0.305495	0.277549	0.166459
ACH-001366	2.92397	NGP	NGP	NGP_AUTONOMIC_GANGLIA		NA	Male	DSMZ	2	-3.23884	Adherent	DMEM (4.5 g/L glucose) + 10% FBS	76.3	CVCL_2141	NA	lung	Metastasis	Neuroblastoma		1.5			peripheral_nervous_system	neuroblastoma		MYCN_amp	0.110085	0.210625	0.177421	0.180696	0.22086	0.0749134	0.357162	0.210834	0.181841	0.13061	0.164403	0.281403	0.167515	0.181907	-0.412509	0.280018	0.263099	0.143081
ACH-000532	3.93042	SNU-61	SNU61	SNU61_LARGE_INTESTINE		1660035	Male	KCLB	NA	NA			NA	CVCL_5078	151	liver	Metastasis	Colon/Colorectal Cancer	Adenocarcinoma	48	SIDM00194		colorectal	colorectal_adenocarcinoma			0.232204	0.211435	0.214519	0.183955	0.240614	0.188436	0.456934	0.323113	0.210509	0.14849	0.20472	0.271567	0.212006	0.251591	-0.17202	0.321659	0.269753	0.160931
ACH-000653	3.59647	JJN-3	JJN3	JJN3_HAEMATOPOIETIC_AND_LYMPHOID_TISSUE		1327766	Female	DSMZ	2	-3.69131		DMEM:IMDM (1:1) + 20% FBS	97.6	CVCL_2078	905	bone_marrow	Primary	Myeloma	Multiple Myeloma	57	SIDM01036		plasma_cell	multiple_myeloma			0.260858	0.21001	0.211017	0.206484	0.239104	0.108774	0.379455	0.240853	0.206464	0.140687	0.202418	0.284477	0.199243	0.242977	-0.232805	0.248546	0.281941	0.165962
ACH-000839	4.21133	SCaBER	SCABER	SCABER_URINARY_TRACT		NA	Male	ATCC	2	-3.244	Adherent	EMEM + 10% FBS + 2mM L-glutamine + 0.1mM Sodium pyruvate + 0.1mM NEAA	54	CVCL_3599	NA	urinary_tract	Primary	Bladder Cancer	Squamous Cell Carcinoma	58	SIDM00032		urinary_tract	bladder_carcinoma	bladder_squamous		0.304624	0.264222	0.226924	0.198564	0.263788	0.185156	0.486891	0.300213	0.206484	0.155966	0.203433	0.28064	0.212163	0.259772	-0.0640689	0.252965	0.280257	0.193335
ACH-000673	3.87707	LN-443	LN443	LN443_CENTRAL_NERVOUS_SYSTEM		NA	Unknown	Academic lab	2	-5.05491	not found	not found	NA	CVCL_3960	NA	central_nervous_system		Brain Cancer	Glioblastoma	NA			central_nervous_system	glioma	glioblastoma		0.301484	0.273556	0.214413	0.207006	0.254168	0.145817	0.421936	0.23559	0.19837	0.152696	0.206787	0.283392	0.202548	0.235639	-0.127867	0.22909	0.275508	0.166932
ACH-001524	3.7083	HSC-5	HSC5	HSC5_SKIN		NA	Male	JCRB	2	-3.85028	Adherent	IMDM + 10% FBS	89.2	CVCL_0314	NA	skin	Primary	Skin Cancer	Squamous Cell Carcinoma	75			skin	skin_squamous			0.179989	0.251629	0.218365	0.213709	0.245751	0.189034	0.435805	0.333535	0.208406	0.150443	0.232272	0.22347	0.211408	0.244224	-0.26909	0.226385	0.238812	0.174152
ACH-000069	4.02957	Hs 611.T	HS611T	HS611T_HAEMATOPOIETIC_AND_LYMPHOID_TISSUE		NA	Female	ATCC	NA	NA			NA	CVCL_0823	NA	haematopoietic_and_lymphoid_tissue		Lymphoma	B-cell, Hodgkins	48			lymphocyte	hodgkin_lymphoma			0.286264	0.229335	0.218151	0.195371	0.232248	0.116005	0.443316	0.303055	0.202656	0.147119	0.209423	0.28329	0.185155	0.274492	-0.0556111	0.287002	0.293617	0.17868
ACH-000323	3.66272	42-MG-BA	42MGBA	42MGBA_CENTRAL_NERVOUS_SYSTEM		687561	Male	DSMZ	2	-3.90462	Adherent	RPMI:EMEM (1:1) + 20% FBS	72.6	CVCL_1798	1465	central_nervous_system	Primary	Brain Cancer	Astrocytoma	63	SIDM00982		central_nervous_system	glioma	astrocytoma		0.242278	0.25257	0.215802	0.202055	0.254176	0.145518	0.452328	0.231431	0.208824	0.152771	0.190837	0.277025	0.197358	0.237027	-0.252893	0.216601	0.270999	0.168011
ACH-000021	3.55753	NCI-H1693	NCIH1693	NCIH1693_LUNG		687802	Female	ATCC	4	-3.65051	Adherent	RPMI + 10% FBS	85.9	CVCL_1488	634	lymph_node	Metastasis	Lung Cancer	Non-Small Cell Lung Cancer (NSCLC), Adenocarcinoma	55	SIDM00742		lung	NSCLC	NSCLC_adenocarcinoma		0.189711	0.202767	0.200888	0.180038	0.244864	0.138185	0.44552	0.297001	0.198651	0.145033	0.176635	0.284509	0.20859	0.225581	-0.20345	0.201533	0.259231	0.162244
ACH-001863	3.73984	TKKK	TKKK	TKKK_BILIARY_TRACT	TKKK	NA	Male	Academic lab	1	-3.32807	Adherent	RPMI + 10% FBS	72.4		NA	biliary_tract		Bile Duct Cancer	Cholangiocarcinoma, intrahepatic	NA			bile_duct	cholangiocarcinoma	intrahepatic		0.203515	0.209331	0.207163	0.187143	0.241057	0.123788	0.470587	0.336654	0.197637	0.148654	0.213254	0.272082	0.183378	0.2479	-0.158209	0.229021	0.262761	0.164122
ACH-000980	3.41903	NCI-H1155	NCIH1155	NCIH1155_LUNG		908467	Male	ATCC	2	-6.51951	Suspension	DMEM:F12 (1:1) + 10% FBS + NEAA	74.2	CVCL_1456	801	lymph_node	Metastasis	Lung Cancer	Non-Small Cell Lung Cancer (NSCLC), Large Cell Carcinoma	36	SIDM00651		lung	NSCLC	NSCLC_large_cell		0.2087	0.192681	0.187561	0.198687	0.223667	0.148234	0.435395	0.23588	0.190197	0.134327	0.180767	0.287553	0.187328	0.214265	-0.322989	0.317687	0.258108	0.14098
ACH-000106	3.92092	JVM-2	JVM2	JVM2_HAEMATOPOIETIC_AND_LYMPHOID_TISSUE		907269	Female	DSMZ	0	-1.82775		RPMI + 10% FBS	67.4	CVCL_1319	764	haematopoietic_and_lymphoid_tissue		Lymphoma	B-cell, Non-Hodgkins, Mantle Cell	63	SIDM01013		lymphocyte	non_hodgkin_lymphoma	b_cell_mantle_cell		0.301806	0.221215	0.226333	0.217534	0.230927	0.136217	0.420106	0.298728	0.211473	0.14692	0.228283	0.247995	0.202112	0.281755	-0.177077	0.2616	0.272596	0.192398
ACH-000734	3.69432	JHH-5	JHH5	JHH5_LIVER		NA	Male	HSRRB	3	-4.74174		William's E Medium + 10% FBS	74.9	CVCL_0364	NA	liver	Primary	Liver Cancer	Hepatocellular Carcinoma	50			liver	hepatocellular_carcinoma			0.274965	0.213912	0.20719	0.181053	0.233838	0.132555	0.462947	0.305432	0.202788	0.141529	0.193297	0.270925	0.211464	0.220841	-0.321374	0.335605	0.264734	0.162618
ACH-000845	3.83001	NCI-H1373	NCIH1373	NCIH1373_LUNG		NA	Male	ATCC	2	-2.53813	Adherent	RPMI + 10% FBS	86.7	CVCL_1465	NA	lung	Primary	Lung Cancer	Non-Small Cell Lung Cancer (NSCLC), Adenocarcinoma	56			lung	NSCLC	NSCLC_adenocarcinoma		0.248015	0.259943	0.210106	0.199052	0.257318	0.178826	0.496698	0.266392	0.208352	0.150429	0.188777	0.284557	0.21126	0.248749	-0.271897	0.25591	0.268235	0.169291
NA.10	NA	NA	NA	NA	NA	NA	NA	NA	NA	NA	NA	NA	NA	NA	NA	NA	NA	NA	NA	NA	NA	NA	NA	NA	NA	NA	NA	NA	NA	NA	NA	NA	NA	NA	NA	NA	NA	NA	NA	NA	NA	NA	NA	NA
ACH-000730	3.91202	SK-MEL-5	SKMEL5	SKMEL5_SKIN		905956	Female	ATCC	0	-0.665329	Adherent	EMEM + 10% FBS	64.7	CVCL_0527	1491	lymph_node	Metastasis	Skin Cancer	Melanoma	24	SIDM00080		skin	melanoma			0.226101	0.257959	0.208642	0.212875	0.244296	0.139393	0.425526	0.268109	0.198503	0.143233	0.241869	0.271031	0.204146	0.232721	-0.0304805	0.232369	0.267695	0.168029
ACH-001334	3.90141	C-4 I	C4I	C4I_CERVIX		687506	Female	ATCC	2	-5.4791	Adherent	Waymouth's MB 752/1 + 10% FBS	89.5	CVCL_2253	561	cervix	Primary	Cervical Cancer	Carcinoma	41	SIDM00905		cervix	cervical_carcinoma			0.207966	0.213901	0.222234	0.196312	0.255137	0.177986	0.46828	0.34115	0.203988	0.153885	0.199857	0.279246	0.215207	0.238984	-0.126541	0.192715	0.274593	0.186509
ACH-000698	3.47898	DMS 53	DMS53	DMS53_LUNG		907295	Male	ATCC	3	-4.25107		RPMI + 10% FBS	75	CVCL_1177	580	lung	Primary	Lung Cancer	Small Cell Lung Cancer (SCLC)	54	SIDM00523		lung	SCLC			0.259852	0.217089	0.195689	0.192343	0.227711	0.158173	0.375501	0.277486	0.199359	0.13574	0.220121	0.26776	0.191196	0.220323	-0.358567	0.298717	0.252663	0.147826
ACH-000802	3.99223	BFTC-905	BFTC905	BFTC905_URINARY_TRACT		910926	Female	DSMZ	2	-4.90152	Adherent	DMEM + 10% FBS	61.2	CVCL_1083	1583	urinary_tract	Primary	Bladder Cancer	Transitional Cell Carcinoma	51	SIDM00989		urinary_tract	bladder_carcinoma	bladder_transitional_cell		0.280373	0.277353	0.224908	0.194272	0.253186	0.157737	0.46223	0.291037	0.207604	0.153537	0.186682	0.271086	0.205838	0.254618	-0.155414	0.273579	0.276894	0.176715
ACH-001836	3.75472	ICC10-8	ICC108	ICC108_BILIARY_TRACT		NA	Unknown	Academic lab	2	-4.20954	Adherent	RPMI + 10% FBS	96.5		NA	biliary_tract		Bile Duct Cancer	Cholangiocarcinoma, intrahepatic	NA			bile_duct	cholangiocarcinoma	intrahepatic		0.230512	0.220259	0.222474	0.212041	0.263857	0.200194	0.460009	0.309192	0.208084	0.157716	0.21121	0.263203	0.219339	0.24899	-0.336065	0.211984	0.258661	0.193067
ACH-000573	3.98811	MDA-MB-436	MDAMB436	MDAMB436_BREAST		1240172	Female	ATCC	3	-5.24267	Adherent	RPMI + 10% FBS + 16ug/ml Glutathione	52.7	CVCL_0623	927	pleural_effusion	Metastasis	Breast Cancer	Carcinoma	43	SIDM00629		breast	breast_carcinoma	ERneg_HER2neg	basal_B	0.292064	0.249665	0.214148	0.211263	0.254614	0.165397	0.467057	0.269143	0.208111	0.152017	0.207833	0.276562	0.218764	0.243465	-0.167533	0.276144	0.27644	0.172951
ACH-001699	3.93076	UPCI-SCC-131	UPCISCC131	UPCISCC131_UPPER_AERODIGESTIVE_TRACT		NA	Male	DSMZ	1	-3.95529	Adherent	MEM (with Earle's salts) + 10% FBS + 2 mM L-glutamine + non-essential amino acids	89		NA	upper_aerodigestive_tract	Primary	Head and Neck Cancer	Squamous Cell Carcinoma	73			upper_aerodigestive	upper_aerodigestive_squamous			0.280828	0.271586	0.23051	0.20103	0.256765	0.184976	0.44919	0.304103	0.198594	0.157632	0.215197	0.272931	0.220392	0.253754	-0.236186	0.207746	0.271545	0.190171
ACH-000963	3.79083	CCK-81	CCK81	CCK81_LARGE_INTESTINE		1240123	Female	HSRRB	3	-1.64135		EMEM + 10% FBS	50.1	CVCL_2873	1915	large_intestine	Metastasis	Colon/Colorectal Cancer	Adenocarcinoma	NA	SIDM00487		colorectal	colorectal_adenocarcinoma		MSI	0.262769	0.212161	0.200112	0.181664	0.229845	0.174125	0.431995	0.342989	0.202905	0.13791	0.194477	0.281618	0.192117	0.227378	-0.222362	0.320355	0.273498	0.14727
ACH-001567	3.77567	MM383	MM383	MM383_SKIN		NA	Male	Sigma-Aldrich	2	-4.00969	Adherent	RPMI 1640 (with 2 mM L-Glutamine + 25 mM HEPES) + 10% FBS	87.4	CVCL_2606	NA	lymph_node	Metastasis	Skin Cancer	Melanoma	NA			skin	melanoma			0.213916	0.23856	0.208685	0.196249	0.251474	0.149139	0.449346	0.251137	0.189434	0.155167	0.200609	0.27988	0.196531	0.21641	-0.064089	0.190476	0.273359	0.179389
ACH-001653	3.81583	SK-GT-2	SKGT2	SKGT2_STOMACH		1503364	Male	Sigma-Aldrich	2	-4.75384	Adherent	RPMI 1640 + 10% FBS + 2mM Glutamine	91.2	CVCL_2194	1868	stomach	Primary	Gastric Cancer	Adenocarcinoma	72	SIDM00393		gastric	gastric_adenocarcinoma			0.16398	0.210882	0.214927	0.192475	0.250824	0.15399	0.451579	0.32541	0.201675	0.151137	0.203981	0.257671	0.212325	0.224325	-0.0385425	0.213999	0.263975	0.161216
ACH-000852	3.90968	NCI-H1435	NCIH1435	NCIH1435_LUNG		1298347	Female	ATCC	NA	NA			NA	CVCL_1470	2119	lung	Primary	Lung Cancer	Non-Small Cell Lung Cancer (NSCLC), Adenocarcinoma	35	SIDM00658		lung	NSCLC	NSCLC_adenocarcinoma		0.239022	0.214858	0.203263	0.18904	0.239878	0.171582	0.472255	0.320539	0.201375	0.148732	0.201075	0.278934	0.21491	0.238069	-0.10461	0.256223	0.262022	0.162516
ACH-001862	3.90411	TGBC52TKB	TGBC52TKB	TGBC52TKB_BILIARY_TRACT	TGBC52TKB	NA	Male	Academic lab	1	-4.88787	Adherent	RPMI + 10% FBS	69		NA	lymph_node		Bile Duct Cancer	Cholangiocarcinoma, extrahepatic	NA			bile_duct	cholangiocarcinoma	extrahepatic		0.244057	0.257375	0.22234	0.207954	0.262183	0.159579	0.478241	0.265053	0.207457	0.156371	0.233412	0.261177	0.223803	0.248989	-0.18775	0.220296	0.260466	0.1831
ACH-000661	3.99536	WM1799	WM1799	WM1799_SKIN		NA	Male	WISTAR	2	-4.56556	Adherent	RPMI + 10% FBS	69.2	CVCL_A341	NA	skin		Skin Cancer	Melanoma	NA			skin	melanoma			0.227182	0.252619	0.210247	0.211839	0.256009	0.110988	0.471944	0.251899	0.20485	0.155033	0.232435	0.281341	0.203926	0.233132	0.0693688	0.181908	0.264357	0.176277
ACH-001500	3.8634	FLO-1	FLO1	FLO1_OESOPHAGUS		1503361	Male	Sigma-Aldrich	2	-3.09973	Adherent	DMEM + 10% FBS + 2mM Glutamine	70.1	CVCL_2045	1019	oesophagus	Primary	Esophageal Cancer	Adenocarcinoma	NA	SIDM01041		esophagus	esophagus_adenocarcinoma			0.18785	0.218434	0.211719	0.206669	0.24482	0.175407	0.47322	0.311374	0.202929	0.14744	0.213437	0.279635	0.197736	0.236681	-0.1377	0.267292	0.268256	0.158202
ACH-001190	3.79581	SK-MEL-2	SKMEL2	SKMEL2_SKIN		905955	Male	ATCC	2	-3.78783	Adherent	EMEM + 10% FBS	73.9	CVCL_0069	1191	skin	Metastasis	Skin Cancer	Melanoma	60	SIDM00082		skin	melanoma			0.267778	0.23525	0.208575	0.197498	0.247913	0.140311	0.438326	0.261442	0.191807	0.145341	0.213945	0.282832	0.178119	0.231999	-0.116306	0.228432	0.273784	0.168766
ACH-002467	3.71026	RPE1-ss51	RPE1SS51	RPE1SS51_ENGINEERED		NA	Female	ATCC	1	-2.63044	Adherent	DMEM + 10% FBS + P/S	62.9		NA	eye		Engineered		NA			engineered				0.251424	0.249253	0.222963	0.22044	0.260953	0.159435	0.488197	0.263332	0.20722	0.161469	0.215299	0.272559	0.21261	0.23459	-0.335098	0.180102	0.269071	0.176442
ACH-000364	3.51124	U-2 OS	U2OS	U2OS_BONE	U2-OS, U-2 OS	909776	Female	ATCC	2	-3.88718	Adherent	McCoy's 5A + 10% FBS	47.4	CVCL_0042	1145	bone	Primary	Bone Cancer	Osteosarcoma	15	SIDM01191		bone	osteosarcoma			0.208898	0.244153	0.205367	0.194714	0.245812	0.112782	0.452831	0.216082	0.19805	0.145792	0.183765	0.293261	0.18759	0.225293	-0.266179	0.216917	0.283488	0.162617
ACH-000448	3.75887	NCI-H1666	NCIH1666	NCIH1666_LUNG		908473	Female	ATCC	2	-4.01919	Adherent	ACL4	94.2	CVCL_1485	958	pleural_effusion	Metastasis	Lung Cancer	Non-Small Cell Lung Cancer (NSCLC), Adenocarcinoma	50	SIDM00743		lung	NSCLC	NSCLC_adenocarcinoma		0.329848	0.266053	0.222564	0.198903	0.251147	0.157593	0.444926	0.253368	0.203033	0.151449	0.199936	0.257124	0.213989	0.262094	-0.292961	0.194896	0.262106	0.1828
ACH-000932	3.44494	SNU-1	SNU1	SNU1_STOMACH		908444	Male	ATCC	2	-4.3561		RPMI + 10% FBS	85.4	CVCL_0099	564	stomach	Metastasis	Gastric Cancer	Adenocarcinoma	44	SIDM01146		gastric	gastric_adenocarcinoma			0.214212	0.209362	0.199718	0.193734	0.233709	0.122869	0.419304	0.255201	0.196667	0.136813	0.188426	0.289749	0.195024	0.221922	-0.35221	0.298999	0.277235	0.14421
ACH-000783	3.46032	CAMA-1	CAMA1	CAMA1_BREAST		946382	Female	ATCC	3	-2.91326	Adherent	EMEM + 10% FBS	93.5	CVCL_1115	363	pleural_effusion	Metastasis	Breast Cancer	Carcinoma	51	SIDM00920		breast	breast_carcinoma	ERpos_HER2neg	luminal	0.248558	0.192505	0.198618	0.197168	0.231779	0.109194	0.411765	0.28761	0.196073	0.131671	0.19914	0.270242	0.177994	0.217455	-0.264228	0.252411	0.261842	0.140519
ACH-002044	3.2992	HSQ-89	HSQ89	HSQ89_UPPER_AERODIGESTIVE_TRACT		NA	Male	RIKEN	2	-4.5846	Adherent	DMEM+10%FBS	80.4		NA	upper_aerodigestive_tract	Primary	Head and Neck Cancer	Squamous Cell Carcinoma, sinus	74			upper_aerodigestive	upper_aerodigestive_squamous	sinus		0.19447	0.190669	0.201634	0.188796	0.233259	0.16028	0.396867	0.302797	0.194091	0.133801	0.180699	0.286716	0.20314	0.209794	-0.427053	0.231436	0.267853	0.149955
ACH-000301	3.77439	LAMA-84	LAMA84	LAMA84_HAEMATOPOIETIC_AND_LYMPHOID_TISSUE		907783	Female	DSMZ	NA	NA			NA	CVCL_0388	709	haematopoietic_and_lymphoid_tissue	Primary	Leukemia	Chronic Myelogenous Leukemia (CML), blast crisis	29	SIDM00346		blood	CML	blast_crisis		0.232461	0.221683	0.214285	0.208033	0.234709	0.099546	0.47048	0.264687	0.222771	0.142896	0.22842	0.277309	0.209488	0.253766	-0.176077	0.226229	0.275082	0.168625
ACH-002459	3.96376	HT144 SKIN FV3	HT144SKINFV3	HT144_SKIN_FV3_RESISTANT	HT144_Dab_Tram	NA	Male	Academic lab	2	-3.12349	Adherent	RPMI 1640 + 10% FBS + PenStrepGlut	85.8		NA	skin		Skin Cancer	Melanoma	29		Drug resistance: Dabrafenib and Trametinib	skin	melanoma			0.273919	0.245214	0.220793	0.221579	0.260964	0.135118	0.458642	0.22993	0.212013	0.15374	0.226192	0.24913	0.201405	0.242345	0.0103598	0.181651	0.255494	0.185272
ACH-000976	3.97571	HuCCT1	HUCCT1	HUCCT1_BILIARY_TRACT		907069	Male	HSRRB	2	-3.66862		RPMI + 10% FBS	91.4	CVCL_0324	1213	ascites	Metastasis	Bile Duct Cancer	Cholangiocarcinoma, intrahepatic	NA	SIDM00587		bile_duct	cholangiocarcinoma	intrahepatic		0.248262	0.207398	0.217915	0.189203	0.262776	0.189395	0.435451	0.294527	0.195566	0.16096	0.185295	0.278198	0.215781	0.238205	-0.0690441	0.265933	0.270788	0.189104
ACH-001516	3.34065	HCSC-1	HCSC1	HCSC1_CERVIX		NA	Female	JCRB	NA	NA			NA		NA	ascites	Primary	Cervical Cancer	Endocervical Carcinoma	48			cervix	cervical_carcinoma	endocervical		0.127745	0.187308	0.190069	0.190147	0.225822	0.142312	0.411933	0.31482	0.196726	0.133155	0.185436	0.285616	0.185298	0.206296	-0.300911	0.250352	0.261981	0.146548
ACH-001354	2.95741	LAN-2	LAN2	LAN2_AUTONOMIC_GANGLIA		NA	Female	DSMZ	1	-2.40052	Adherent	RPMI 1640 + 40% MEM (with Earle's salts) + 20% FBS+2 mM L-glutamine + NEAA	89	CVCL_1829	NA	autonomic_ganglia	Primary	Neuroblastoma		3			peripheral_nervous_system	neuroblastoma		MYCN_amp	0.11585	0.222545	0.183766	0.18689	0.218294	0.112168	0.362768	0.202318	0.188175	0.125039	0.166835	0.273608	0.185372	0.189028	-0.451528	0.278475	0.265594	0.132215
ACH-001645	3.73009	SEKI	SEKI	SEKI_SKIN		NA	Female	JCRB	2	-3.04186	Suspension	RPMI 1640 + 20% FBS	72.5	CVCL_3162	NA	skin	Primary	Skin Cancer	Melanoma	28			skin	melanoma			0.298836	0.216476	0.206275	0.206508	0.243185	0.134871	0.425762	0.254095	0.200389	0.149943	0.217632	0.250275	0.187291	0.208091	-0.0911815	0.187229	0.259429	0.174989
ACH-000867	3.6755	ChaGo-K-1	CHAGOK1	CHAGOK1_LUNG		687596	Male	ECACC	2	-4.97411	Adherent	RPMI + 10% FBS	94.4	CVCL_1121	1605	lung	Metastasis	Lung Cancer	Non-Small Cell Lung Cancer (NSCLC), unspecified	45	SIDM00924		lung	NSCLC			0.135022	0.224089	0.198751	0.194709	0.233728	0.154476	0.477174	0.300435	0.199217	0.137543	0.204337	0.275189	0.211798	0.230351	-0.206526	0.283777	0.26244	0.15899
ACH-000304	3.92528	WM-115	WM115	WM115_SKIN		909784	Female	ATCC	2	-2.36871	Adherent	EMEM + 10% FBS	48.3	CVCL_0040	1000	skin	Metastasis	Skin Cancer	Melanoma	59	SIDM01000		skin	melanoma			0.220345	0.253238	0.211175	0.206915	0.253054	0.133798	0.464051	0.25693	0.201333	0.154149	0.211226	0.264697	0.180674	0.234037	0.0696874	0.172514	0.254862	0.182596
ACH-002069	3.40606	HS-Os-1	HSOS1	HSOS1_BONE		NA	Female	RIKEN	2	-4.04624	Adherent	DMEM+10%FBS	58.3		NA	bone	Primary	Bone Cancer	Osteosarcoma	11			bone	osteosarcoma			0.120165	0.226796	0.208125	0.206632	0.241142	0.135456	0.461736	0.210035	0.200769	0.148688	0.187137	0.277973	0.220776	0.210747	-0.351113	0.26704	0.275948	0.158005
ACH-000931	3.54306	HMCB	HMCB	HMCB_SKIN	CHL-1	NA	Female	ATCC	NA	NA			NA	CVCL_3317	NA	skin	Primary	Skin Cancer	Melanoma	NA	SIDM00914		skin	melanoma			0.148393	0.204578	0.195461	0.197649	0.236759	0.120068	0.435471	0.246016	0.201716	0.140677	0.196256	0.271928	0.197098	0.223726	-0.166227	0.27368	0.259836	0.15998
ACH-001374	3.32066	PA-1 [PA1]	PA1	PA1_OVARY		909255	Female	ATCC	2	-1.55245	Adherent	EMEM (EBSS) + 10% FBS	51.6	CVCL_0479	643	ascites	Metastasis	Ovarian Cancer		12	SIDM01140		ovary	mixed_germ_cell			0.100958	0.216278	0.210815	0.191972	0.241527	0.130768	0.454561	0.225949	0.205867	0.145792	0.182153	0.285269	0.188406	0.211594	-0.327257	0.20413	0.289866	0.162011
ACH-000302	3.66997	SNU-1077	SNU1077	SNU1077_ENDOMETRIUM		NA	Female	KCLB	2	-4.9577		RPMI + 10% FBS	86.8	CVCL_5007	NA	endometrium	Primary	Endometrial/Uterine Cancer	Mullerian Carcinoma	60	SIDM00166		uterus	mullerian_carcinoma			0.160752	0.251074	0.209095	0.20367	0.249505	0.16912	0.462743	0.343981	0.205945	0.155779	0.209275	0.257348	0.199958	0.23845	-0.2878	0.200537	0.257389	0.183146
ACH-000305	3.82141	EC-GI-10	ECGI10	ECGI10_OESOPHAGUS		753555	Male	RIKEN	2	-5.17435		RPMI + 10% FBS	92.9	CVCL_1187	2138	lymph_node		Esophageal Cancer	Squamous Cell Carcinoma	65	SIDM00278		esophagus	esophagus_squamous			0.242254	0.237853	0.22278	0.206739	0.250506	0.146194	0.468647	0.34092	0.21164	0.149608	0.21087	0.239262	0.204846	0.254887	-0.185496	0.18665	0.245359	0.187889
ACH-000072	3.77293	MEG-01	MEG01	MEG01_HAEMATOPOIETIC_AND_LYMPHOID_TISSUE		908126	Male	ATCC	0	-0.861778	Mixed adherent and suspension	RPMI + 10% FBS	42.7	CVCL_0425	1263	bone_marrow		Leukemia	Chronic Myelogenous Leukemia (CML)	55	SIDM00526		blood	CML			0.228696	0.233793	0.203361	0.202217	0.234211	0.155066	0.420432	0.260418	0.212266	0.131369	0.195874	0.27588	0.21393	0.246646	-0.199223	0.322169	0.276728	0.159094
ACH-000766	4.10078	NCI-H1648	NCIH1648	NCIH1648_LUNG		687799	Male	ATCC	4	-3.79656	Mixed adherent and suspension	RPMI + 10% FBS	87.9	CVCL_1482	712	lymph_node	Metastasis	Lung Cancer	Non-Small Cell Lung Cancer (NSCLC), Adenocarcinoma	39	SIDM00746		lung	NSCLC	NSCLC_adenocarcinoma		0.275264	0.270921	0.223478	0.19976	0.255489	0.142888	0.474548	0.3512	0.203429	0.154791	0.215646	0.266119	0.204247	0.260332	-0.0942507	0.25153	0.268126	0.177266
ACH-000533	3.63416	NCI-H2004 RT	NCIH2004RT	NCIH2004RT_SOFT_TISSUE		NA	Unknown	Academic lab	2	-3.31977	not found	not found	39.9	CVCL_WS70	NA	soft_tissue		Rhabdoid	Malignant Rhabdoid Tumor	NA			soft_tissue	malignant_rhabdoid_tumor			0.224022	0.218219	0.210076	0.200444	0.238922	0.13485	0.427072	0.293214	0.195889	0.140861	0.196981	0.276312	0.191067	0.227655	-0.279162	0.28854	0.284437	0.164761
ACH-000343	3.32135	NCI-H522	NCIH522	NCIH522_LUNG		905944	Male	ATCC	2	-3.96372		RPMI + 10% FBS	73.3	CVCL_1567	1224	lung	Primary	Lung Cancer	Non-Small Cell Lung Cancer (NSCLC), Adenocarcinoma	60	SIDM00116		lung	NSCLC	NSCLC_adenocarcinoma		0.204133	0.160664	0.193328	0.195184	0.227753	0.114853	0.40839	0.263877	0.196493	0.12857	0.191176	0.276564	0.174773	0.220206	-0.288082	0.249082	0.260608	0.143775
ACH-000171	3.74746	VMRC-RCZ	VMRCRCZ	VMRCRCZ_KIDNEY		909781	Unknown	HSRRB	NA	NA			NA	CVCL_1791	738	kidney	Primary	Kidney Cancer	Renal Cell Carcinoma	NA	SIDM00317		kidney	renal_cell_carcinoma			0.243824	0.250124	0.20659	0.208649	0.257171	0.16531	0.489017	0.205033	0.213152	0.151187	0.198457	0.274393	0.213391	0.233993	-0.213459	0.215892	0.259358	0.175378
ACH-000173	4.02005	JHUEM-3	JHUEM3	JHUEM3_ENDOMETRIUM		NA	Female	RIKEN	NA	NA			NA	CVCL_4657	NA	endometrium		Endometrial/Uterine Cancer	Endometrial Adenocarcinoma	NA			uterus	endometrial_adenocarcinoma			0.247509	0.245233	0.228156	0.210476	0.265859	0.154953	0.497141	0.31169	0.209945	0.15996	0.214877	0.264524	0.20571	0.260984	-0.147693	0.230909	0.264424	0.195392
ACH-000535	4.12881	BxPC-3	BXPC3	BXPC3_PANCREAS		906693	Female	ATCC	2	-4.19944	Adherent	RPMI + 10% FBS	81.6	CVCL_0186	1978	pancreas	Primary	Pancreatic Cancer	Ductal Adenocarcinoma, exocrine	61	SIDM00132		pancreas	exocrine	exocrine_adenocarcinoma		0.249781	0.255587	0.231938	0.192776	0.259462	0.167877	0.475049	0.319722	0.204828	0.153152	0.200251	0.266927	0.208746	0.269387	-0.0738429	0.278347	0.281784	0.18704
ACH-000774	4.04206	RERF-LC-Ad2	RERFLCAD2	RERFLCAD2_LUNG		NA	Male	HSRRB	2	-2.73606	Adherent	RPMI + 10% FBS	83.6	CVCL_1652	NA	lung	Primary	Lung Cancer	Non-Small Cell Lung Cancer (NSCLC), Adenocarcinoma	NA			lung	NSCLC	NSCLC_adenocarcinoma		0.26139	0.23465	0.219626	0.195177	0.259035	0.147965	0.466681	0.344121	0.20102	0.156333	0.216635	0.274841	0.206318	0.254184	-0.0168421	0.166074	0.271836	0.183013
ACH-000178	3.95265	Hs 766T	HS766T	HS766T_PANCREAS		1298141	Male	ATCC	2	-4.27468	Adherent	DMEM + 10% FBS	93.8	CVCL_0334	1843	lymph_node	Metastasis	Pancreatic Cancer	Ductal Adenocarcinoma, exocrine	46	SIDM00664		pancreas	exocrine	exocrine_adenocarcinoma		0.247192	0.29552	0.21985	0.196191	0.262743	0.183749	0.461713	0.217821	0.201291	0.15288	0.206419	0.272739	0.199482	0.246236	-0.0999138	0.244384	0.275286	0.169068
ACH-001306	3.94384	8305C	8305C	8305C_THYROID		906795	Female	DSMZ	2	-4.77852	Adherent	RPMI + 15% FBS	91.4	CVCL_1053	433	thyroid	Primary	Thyroid Cancer	Carcinoma	67	SIDM00997		thyroid	thyroid_carcinoma			0.294583	0.263772	0.22265	0.212302	0.263797	0.147906	0.47744	0.221431	0.205399	0.15799	0.201053	0.267545	0.206629	0.250844	-0.123941	0.216107	0.278414	0.179919
ACH-000994	3.79748	HEC-59	HEC59	HEC59_ENDOMETRIUM		NA	Female	HSRRB	2	-3.89199		EMEM + 15% FBS	66.5	CVCL_2930	NA	endometrium	Primary	Endometrial/Uterine Cancer	Endometrial Adenocarcinoma	NA			uterus	endometrial_adenocarcinoma			0.178236	0.238266	0.201948	0.194122	0.243149	0.138231	0.488453	0.338952	0.201693	0.136401	0.197373	0.287772	0.193786	0.220546	-0.208963	0.307724	0.279011	0.16078
ACH-001188	2.86022	SH-SY5Y	SHSY5Y	SHSY5Y_AUTONOMIC_GANGLIA		NA	Female	ATCC	2	-3.09905	Mix	EMEM:F12 + 10% FBS	83	CVCL_0019	NA	bone_marrow	Metastasis	Neuroblastoma		4	SIDM01236		peripheral_nervous_system	neuroblastoma		MYCN_amp	0.0844703	0.190133	0.181463	0.190903	0.216934	0.0938845	0.358662	0.229757	0.189928	0.13249	0.177275	0.275582	0.183025	0.189955	-0.416736	0.189062	0.255943	0.137491
ACH-000372	3.26822	P12-ICHIKAWA	P12ICHIKAWA	P12ICHIKAWA_HAEMATOPOIETIC_AND_LYMPHOID_TISSUE		909251	Male	DSMZ	NA	NA			NA	CVCL_1630	2153	haematopoietic_and_lymphoid_tissue		Leukemia	Acute Lymphoblastic Leukemia (ALL), T-cell	7	SIDM00463		blood	ALL	t_cell		0.204081	0.188489	0.19358	0.186344	0.222742	0.0832257	0.429518	0.180059	0.202716	0.128784	0.165966	0.291716	0.181366	0.237053	-0.325487	0.272624	0.281775	0.143665
ACH-000804	3.25152	NB-1	NB1	NB1_AUTONOMIC_GANGLIA		949179	Male	HSRRB	3	-2.76096	Adherent	RPMI + 10% FBS	64.4	CVCL_1440	127	lymph_node	Metastasis	Neuroblastoma		2	SIDM00578		peripheral_nervous_system	neuroblastoma		MYCN_amp	0.190524	0.224814	0.195037	0.192738	0.232689	0.105381	0.397292	0.202613	0.194132	0.135066	0.178795	0.285555	0.185066	0.208562	-0.373089	0.28193	0.271639	0.14277
ACH-000011	3.63847	253J	253J	253J_URINARY_TRACT		NA	Male	KCLB	1	-3.18038		DMEM + 10% FBS	89	CVCL_7935	NA	lymph_node	Metastasis	Bladder Cancer	Carcinoma	53			urinary_tract	bladder_carcinoma			0.232537	0.241984	0.206797	0.202115	0.251845	0.125269	0.430817	0.246291	0.210146	0.147841	0.205925	0.256055	0.212054	0.24222	-0.287351	0.291834	0.253096	0.168997
ACH-000733	3.83939	NCI-H1838	NCIH1838	NCIH1838_LUNG		687807	Female	ATCC	NA	NA			NA	CVCL_1499	1690	lung	Primary	Lung Cancer	Non-Small Cell Lung Cancer (NSCLC), Adenocarcinoma	NA	SIDM00769		lung	NSCLC	NSCLC_adenocarcinoma		0.264654	0.242678	0.21414	0.202741	0.252499	0.168252	0.479881	0.305403	0.202153	0.151437	0.214959	0.277448	0.20361	0.252591	-0.306373	0.282635	0.26866	0.162024
ACH-001603	3.04627	NH-12	NH12	NH12_AUTONOMIC_GANGLIA		908447	Male	JCRB	NA	NA			NA	CVCL_1605	1546	autonomic_ganglia	Primary	Neuroblastoma		1	SIDM00577		peripheral_nervous_system	neuroblastoma			0.108877	0.17323	0.18263	0.192367	0.221587	0.0929697	0.330553	0.224334	0.192053	0.13193	0.175753	0.270862	0.181977	0.184904	-0.227004	0.202332	0.266486	0.140429
ACH-000829	3.6712	HuNS1	HUNS1	HUNS1_HAEMATOPOIETIC_AND_LYMPHOID_TISSUE		NA	Male	ATCC	2	-3.23453	Suspension	RPMI + 15% FBS	70.2	CVCL_2526	NA	haematopoietic_and_lymphoid_tissue		Myeloma	Multiple Myeloma	NA			plasma_cell	multiple_myeloma			0.28951	0.176824	0.20676	0.189211	0.223209	0.128565	0.413296	0.25637	0.195094	0.136281	0.179767	0.279527	0.19323	0.26999	-0.226987	0.300704	0.291174	0.168677
ACH-000141	3.8933	SNU-308	SNU308	SNU308_BILIARY_TRACT		NA	Unknown	KCLB	3	-3.50599		RPMI + 10% FBS + Sodium bicarbonate	81.4	CVCL_5048	NA	biliary_tract		Gallbladder Cancer	Adenocarcinoma	NA	SIDM00161		bile_duct	gallbladder_adenocarcinoma			0.243634	0.211429	0.214027	0.189227	0.247054	0.160124	0.475066	0.314223	0.203941	0.152337	0.198991	0.276676	0.202146	0.248872	-0.173026	0.280446	0.272648	0.175487
ACH-000810	3.97485	SK-MEL-30	SKMEL30	SKMEL30_SKIN		909726	Male	DSMZ	1	-2.65097	Adherent	RPMI + 10% FBS	69.7	CVCL_0039	1789	skin	Metastasis	Skin Cancer	Melanoma	67	SIDM00392		skin	melanoma			0.254998	0.242463	0.2119	0.209514	0.24944	0.149105	0.430016	0.21141	0.203273	0.145879	0.229263	0.274537	0.20394	0.236807	0.0372493	0.259449	0.268659	0.156945
ACH-001145	3.51795	OC 316	OC316	OC316_OVARY		NA	Female	ICLC	2	-4.26209	Adherent	RPMI 1640 + 5% FBS	84	CVCL_1618	NA	ascites	Metastasis	Ovarian Cancer	Adenocarcinoma, serous	60	SIDM00219		ovary	ovary_adenocarcinoma	serous		0.191382	0.223	0.210973	0.192145	0.24744	0.15686	0.450483	0.240298	0.197703	0.14685	0.190222	0.291641	0.203242	0.238568	-0.373004	0.274974	0.277018	0.158151
ACH-000717	3.84406	COLO-680N	COLO680N	COLO680N_OESOPHAGUS		906817	Female	DSMZ	NA	NA			NA	CVCL_1131	1469	oesophagus		Esophageal Cancer	Squamous Cell Carcinoma	57	SIDM00956		esophagus	esophagus_squamous			0.211374	0.231396	0.212634	0.200898	0.246729	0.141046	0.488487	0.34466	0.20369	0.154506	0.219117	0.254516	0.198558	0.247701	-0.121007	0.169934	0.251612	0.188213
ACH-000738	3.768	GB-1	GB1	GB1_CENTRAL_NERVOUS_SYSTEM		687568	Male	HSRRB	2	-4.77689		EMEM + 10% FBS	89	CVCL_1227	2095	central_nervous_system	Primary	Brain Cancer	Glioblastoma	35	SIDM00581		central_nervous_system	glioma	glioblastoma		0.250639	0.273022	0.21217	0.20806	0.249044	0.143712	0.472333	0.20557	0.199095	0.148698	0.187921	0.295965	0.193838	0.232017	-0.224819	0.286837	0.268499	0.165402
ACH-001843	3.70773	ICC3	ICC3	ICC3_BILIARY_TRACT		NA	Unknown	Academic lab	2	-1.45815	Adherent	RPMI + 10% FBS	74.5		NA	biliary_tract		Bile Duct Cancer	Cholangiocarcinoma, intrahepatic	NA			bile_duct	cholangiocarcinoma	intrahepatic		0.153502	0.231473	0.223478	0.214587	0.25039	0.168652	0.421629	0.238394	0.212545	0.158382	0.220642	0.245265	0.203634	0.234715	-0.145621	0.232952	0.265402	0.177712
ACH-000780	3.24027	NCI-H1105	NCIH1105	NCIH1105_LUNG		908468	Male	ATCC	NA	NA			NA	CVCL_1455	128	lymph_node	Metastasis	Lung Cancer	Small Cell Lung Cancer (SCLC)	73	SIDM00652		lung	SCLC			0.201313	0.211766	0.177375	0.185549	0.213308	0.0930509	0.415362	0.279199	0.187083	0.118439	0.164009	0.292984	0.148091	0.206355	-0.289916	0.233912	0.271769	0.130623
ACH-001548	3.04134	LS	LS	LS_AUTONOMIC_GANGLIA		NA	Female	DSMZ	2	-2.12763	Adherent	RPMI 1640 + 10% FBS	73.1	CVCL_2105	NA	autonomic_ganglia	Metastasis	Neuroblastoma		1.3			peripheral_nervous_system	neuroblastoma			0.144976	0.209985	0.189301	0.195037	0.232206	0.116298	0.368832	0.206801	0.196719	0.135348	0.160916	0.294171	0.188082	0.196591	-0.47839	0.253483	0.281806	0.149178
ACH-000759	3.71018	MDA-MB-175-VII	MDAMB175VII	MDAMB175VII_BREAST		908120	Female	ATCC	NA	NA			NA	CVCL_1400	50	pleural_effusion	Metastasis	Breast Cancer	Breast Ductal Carcinoma	56	SIDM00633		breast	breast_ductal_carcinoma	ERpos_HER2neg	HER2_amp	0.243873	0.217313	0.205208	0.198415	0.232646	0.133861	0.450359	0.332624	0.203357	0.139259	0.216524	0.241428	0.203793	0.236506	-0.212138	0.2546	0.25011	0.162442
ACH-001555	3.71886	Mero-14	MERO14	MERO14_PLEURA		NA	Male	Sigma-Aldrich	2	-2.46341	Adherent	Ham's F10 + 15% FBS + 2mM Glutamine	85.5	CVCL_2590	NA	pleural_effusion	Primary	Lung Cancer	Mesothelioma	60			lung	mesothelioma			0.264288	0.22514	0.223345	0.232199	0.260962	0.144326	0.486173	0.263661	0.214985	0.156261	0.219062	0.234407	0.204581	0.25113	-0.311403	0.216815	0.247095	0.185834
ACH-001369	3.71536	OCI-C5x	OCIC5X	OCIC5X_OVARY		NA	Female	Academic lab	2	-2.567	Adherent	OCMI-L made by UMiami	79.8	CVCL_DH06	NA	ovary	Primary	Ovarian Cancer	Adenocarcinoma, clear cell	NA			ovary	ovary_adenocarcinoma	clear_cell		0.156691	0.210595	0.219509	0.196755	0.25153	0.210484	0.456293	0.295985	0.205096	0.15855	0.224081	0.236664	0.231735	0.234915	-0.211692	0.19967	0.249362	0.189135
ACH-000969	3.62852	KM12	KM12	KM12_LARGE_INTESTINE		905989	Unknown	JCRB	3	-3.2349	Adherent	RPMI + 10% FBS	80.1	CVCL_1331	1990	large_intestine	Primary	Colon/Colorectal Cancer	Adenocarcinoma	NA	SIDM00150		colorectal	colorectal_adenocarcinoma		MSI	0.200873	0.206107	0.198266	0.181412	0.239792	0.134491	0.445494	0.284742	0.201098	0.141738	0.170169	0.276687	0.192874	0.221881	-0.162232	0.282788	0.260868	0.151472
ACH-000873	3.79556	KYSE-270	KYSE270	KYSE270_OESOPHAGUS		907319	Male	DSMZ	2	-2.6577	Adherent	RPMI:F12 (1:1) + 10% FBS	85	CVCL_1350	1518	oesophagus	Primary	Esophageal Cancer	Squamous Cell Carcinoma	79	SIDM01029		esophagus	esophagus_squamous			0.217158	0.250633	0.210532	0.18913	0.243345	0.123861	0.455274	0.264554	0.196159	0.151902	0.204068	0.267575	0.192368	0.240604	-0.172717	0.317968	0.270962	0.172188
ACH-001275	3.37021	SYO1	SYO1	SYO1_SOFT_TISSUE		NA	Female	Academic lab	2	-2.9637	not found	not found	83.3	CVCL_7146	NA	soft_tissue		Sarcoma	Synovial	NA			soft_tissue	synovial_sarcoma			0.162482	0.23041	0.199255	0.200432	0.237088	0.135266	0.407996	0.226116	0.200364	0.142646	0.187371	0.282389	0.198358	0.207957	-0.316755	0.233531	0.280348	0.154957
ACH-000921	3.90218	NCI-H1339	NCIH1339	NCIH1339_LUNG		NA	Female	ATCC	2	-4.70867	Adherent	RPMI + 20% FBS	92.8	CVCL_A472	NA	pleural_effusion	Metastasis	Lung Cancer	Small Cell Lung Cancer (SCLC)	49			lung	SCLC			0.316756	0.246399	0.215508	0.197428	0.247653	0.154919	0.441274	0.234452	0.199492	0.150907	0.199527	0.279491	0.197531	0.250268	-0.140053	0.269565	0.273097	0.167968
ACH-001373	3.45927	OV17R	OV17R	OV17R_OVARY		1480361	Female	Sigma-Aldrich	NA	NA			NA	CVCL_2672	986	ascites	Metastasis	Ovarian Cancer	Adenocarcinoma	50	SIDM00476		ovary	ovary_adenocarcinoma			0.192148	0.216504	0.197439	0.190844	0.244455	0.167088	0.462754	0.240912	0.205283	0.148502	0.195203	0.267934	0.193183	0.201496	-0.32122	0.239126	0.256543	0.16108
ACH-001022	3.14686	CBAGPN	CBAGPN	CBAGPN_BONE	CB-AGPN	NA	Unknown	Academic lab	NA	NA			NA	CVCL_X981	NA	bone		Bone Cancer	Ewings Sarcoma	NA			bone	Ewing_sarcoma			0.155349	0.252642	0.191286	0.191634	0.224659	0.10663	0.39592	0.206308	0.191006	0.130667	0.160829	0.281927	0.178605	0.210314	-0.416177	0.272005	0.267875	0.145381
ACH-000082	3.7697	G-292, clone A141B1	G292CLONEA141B1	G292CLONEA141B1_BONE	G292CLONEA141B1, G-292 clone A141B1	1290807	Female	ATCC	2	-4.36585	Adherent	McCoy's 5A + 10% FBS	75.2	CVCL_2909	661	bone	Primary	Bone Cancer	Osteosarcoma	9	SIDM00858		bone	osteosarcoma			0.20523	0.264687	0.21422	0.204304	0.259263	0.148005	0.444598	0.228028	0.200606	0.155618	0.177255	0.292078	0.197392	0.227029	-0.149582	0.242168	0.280532	0.17827
ACH-000488	4.05512	TE-11	TE11	TE11_OESOPHAGUS		946354	Male	RIKEN	2	-4.85944		RPMI + 10% FBS	94.9	CVCL_1761	2073	oesophagus	Primary	Esophageal Cancer	Squamous Cell Carcinoma	58	SIDM00348		esophagus	esophagus_squamous			0.26698	0.277756	0.226915	0.194354	0.257332	0.141148	0.496937	0.332141	0.2061	0.154585	0.190583	0.282494	0.209175	0.255532	-0.175581	0.281759	0.277409	0.179505
ACH-000790	3.35153	SHP-77	SHP77	SHP77_LUNG		724872	Male	ATCC	2	-3.47027	Mixed adherent and suspension	RPMI + 10% FBS	89.4	CVCL_1693	1479	lung	Primary	Lung Cancer	Small Cell Lung Cancer (SCLC)	54	SIDM01078		lung	SCLC			0.229541	0.221869	0.185778	0.195447	0.216917	0.102044	0.44564	0.237683	0.186133	0.134322	0.18906	0.274985	0.1839	0.202403	-0.351726	0.309372	0.256691	0.131468
ACH-000172	3.56857	TM-87	TM87	TM87_SOFT_TISSUE	TM87	NA	Unknown	Academic lab	2	-2.12664	not found	not found	30.3	CVCL_8001	NA	pleural_effusion	Metastasis	Rhabdoid	Malignant Rhabdoid Tumor	NA			soft_tissue	malignant_rhabdoid_tumor			0.194827	0.23581	0.200598	0.212756	0.236369	0.133666	0.38071	0.235867	0.198566	0.134625	0.204301	0.2632	0.197475	0.231408	-0.169667	0.242509	0.274933	0.16062
ACH-000647	3.87578	TE-1	TE1	TE1_OESOPHAGUS		753621	Male	JCRB	2	-4.83649		RPMI + 10% FBS	91.5	CVCL_1759	1493	oesophagus	Primary	Esophageal Cancer	Squamous Cell Carcinoma	NA	SIDM00369		esophagus	esophagus_squamous			0.165414	0.249019	0.218454	0.195386	0.255468	0.135965	0.483692	0.353558	0.19874	0.156979	0.204242	0.290599	0.206713	0.24228	-0.166577	0.237071	0.279609	0.169165
ACH-000602	3.78823	M-07e	M07E	M07E_HAEMATOPOIETIC_AND_LYMPHOID_TISSUE		NA	Female	DSMZ	2	-4.42581	Suspension	RPMI 1640 + 20% h.i. FBS + IL-3 (10 ng/ml) or GM-CSF (10 ng/ml)	60	CVCL_2106	NA	haematopoietic_and_lymphoid_tissue		Leukemia	Acute Myelogenous Leukemia (AML), M7 (Megakaryoblastic)	0.5			blood	AML	M7		0.238112	0.200199	0.209601	0.200748	0.230295	0.141961	0.463735	0.251044	0.21318	0.136793	0.213668	0.273768	0.212894	0.2469	-0.191737	0.304397	0.280286	0.162383
ACH-000156	3.68568	MHH-CALL-4	MHHCALL4	MHHCALL4_HAEMATOPOIETIC_AND_LYMPHOID_TISSUE		908133	Male	DSMZ	NA	NA			NA	CVCL_1410	2070	haematopoietic_and_lymphoid_tissue		Leukemia	Acute Lymphoblastic Leukemia (ALL), B-cell	10	SIDM00376		blood	ALL	b_cell		0.259319	0.250775	0.203982	0.192146	0.228201	0.0975848	0.417343	0.255544	0.20588	0.136159	0.19821	0.283866	0.174271	0.257961	-0.208634	0.277399	0.293787	0.161882
ACH-002001	3.75216	A375 SKIN CJ1	A375SKINCJ1	A375_SKIN_CJ1_RESISTANT	A375 RMR	NA	Unknown	Academic lab	2	-4.00645	Adherent	RPMI 1640 + 10% FBS + 1% P/S	80.5		NA	skin		Skin Cancer	Melanoma	NA		Drug resistance: Dabrafenib and Trametinib	skin	melanoma			0.296194	0.214672	0.210842	0.196576	0.242492	0.118117	0.418809	0.22764	0.20179	0.151508	0.188746	0.262181	0.181542	0.223942	-0.0361371	0.221535	0.268472	0.163243
ACH-000315	3.58899	KARPAS-422	KARPAS422	KARPAS422_HAEMATOPOIETIC_AND_LYMPHOID_TISSUE		907274	Female	DSMZ	2	-2.76418		RPMI + 20% FBS	76.6	CVCL_1325	1973	pleural_effusion	Metastasis	Lymphoma	Diffuse Large B-cell Lymphoma (DLBCL)	73	SIDM01008		lymphocyte	non_hodgkin_lymphoma	DLBCL		0.25108	0.250418	0.195454	0.196815	0.219724	0.142168	0.306675	0.279794	0.196033	0.12668	0.209124	0.258208	0.189344	0.262217	-0.15864	0.2466	0.266145	0.151153
ACH-002446	3.76396	CCLF_UPGI_0005_T	CCLFUPGI0005T	CCLFUPGI0005T_STOMACH		NA	Unknown	Cancer Cell Line Factory	2	-5.09627	Adherent	RPMI	51		NA	pleura	Metastasis	Gastric Cancer	Adenocarcinoma	NA			gastric	gastric_adenocarcinoma			0.302071	0.21783	0.209308	0.19017	0.247685	0.128579	0.452833	0.236807	0.201153	0.150509	0.204441	0.273713	0.197881	0.224769	-0.160291	0.258143	0.270979	0.157378
ACH-000201	3.89055	A-204	A204	A204_SOFT_TISSUE		910784	Female	ATCC	NA	NA			NA	CVCL_1058	349	soft_tissue	Primary	Rhabdoid	Malignant Rhabdoid Tumor	1	SIDM00798		soft_tissue	malignant_rhabdoid_tumor			0.143999	0.228314	0.20079	0.193247	0.235441	0.169146	0.413323	0.268621	0.20729	0.142313	0.187254	0.275391	0.201006	0.222371	0.0781277	0.292498	0.271608	0.159812
ACH-000435	3.82367	EFE-184	EFE184	EFE184_ENDOMETRIUM		NA	Female	DSMZ	1	-1.48575		RPMI + 10% FBS	82.2	CVCL_1191	NA	ascites	Metastasis	Endometrial/Uterine Cancer	Endometrial Adenocarcinoma	69			uterus	endometrial_adenocarcinoma			0.182282	0.243953	0.217357	0.20434	0.258069	0.181052	0.45317	0.258028	0.20476	0.153613	0.200772	0.260936	0.206016	0.242196	-0.146596	0.262448	0.261237	0.180034
ACH-000965	3.85632	RL95-2	RL952	RL952_ENDOMETRIUM		930082	Female	ATCC	2	-4.89697	Adherent	DMEM:F12 (1:1) + 5% FBS + 2mM L-glutamine + 5ug/ml Insulin+ 0.01mg/ml Transferrin+ 30nM Selenium + 10mM HEPES + 10nM Hydrocortisone + 10nM Beta estradiol	59.8	CVCL_0505	2215	endometrium	Primary	Endometrial/Uterine Cancer	Endometrial Adenosquamous Carcinoma	65	SIDM01088		uterus	endometrial_adenosquamous			0.219382	0.24479	0.218455	0.196748	0.25391	0.143276	0.442997	0.302955	0.204185	0.147279	0.212672	0.284246	0.209192	0.246258	-0.23633	0.304419	0.285026	0.176859
ACH-001550	3.80079	MCC13	MCC13	MCC13_SKIN		NA	Female	Sigma-Aldrich	2	-3.90809	Adherent	RPMI 1640 + 15% FBS (with 2 mM L-Glutamine + 25 mM HEPES)	57	CVCL_2583	NA	lymph_node	Metastasis	Skin Cancer	Merkel Cell Carcinoma	NA	SIDM00007		skin	merkel_cell_carcinoma			0.146639	0.225497	0.22174	0.214693	0.267089	0.150843	0.506923	0.248962	0.210006	0.159577	0.200579	0.278347	0.197554	0.238124	-0.129059	0.20182	0.273633	0.187817
ACH-002026	3.80515	HHUA	HHUA	HHUA_ENDOMETRIUM		NA	Female	RIKEN	1	-4.14498	Adherent	HamF12+15%FBS	83.7		NA	endometrium	Primary	Endometrial/Uterine Cancer		54			uterus	endometrial_adenocarcinoma			0.188029	0.200792	0.21997	0.202383	0.24925	0.169745	0.465827	0.293106	0.198248	0.147707	0.198772	0.259722	0.203312	0.243653	-0.0911362	0.221695	0.266572	0.16751
ACH-000883	4.04147	SW 1783	SW1783	SW1783_CENTRAL_NERVOUS_SYSTEM		909750	Male	ATCC	NA	NA			NA	CVCL_1722	1453	central_nervous_system	Primary	Brain Cancer	Astrocytoma	68	SIDM01164		central_nervous_system	glioma	astrocytoma		0.329168	0.26085	0.220007	0.208329	0.262954	0.16659	0.483856	0.249153	0.210949	0.159101	0.212962	0.27376	0.207481	0.229714	-0.126658	0.249212	0.266912	0.177126
ACH-000482	3.65384	RERF-LC-KJ	RERFLCKJ	RERFLCKJ_LUNG		1298537	Male	HSRRB	NA	NA			NA	CVCL_1654	960	lung	Primary	Lung Cancer	Non-Small Cell Lung Cancer (NSCLC), Adenocarcinoma	78	SIDM00356		lung	NSCLC	NSCLC_adenocarcinoma		0.153114	0.216586	0.211955	0.198128	0.240514	0.146841	0.468287	0.322346	0.208583	0.147401	0.234472	0.24613	0.219744	0.225292	-0.182062	0.181488	0.246654	0.168363
ACH-000450	3.79914	MEL-HO	MELHO	MELHO_SKIN		908124	Female	DSMZ	2	-3.00371	Adherent	RPMI + 10% FBS	58.6	CVCL_1402	2109	skin	Primary	Skin Cancer	Melanoma	NA	SIDM00337		skin	melanoma			0.199936	0.214853	0.206984	0.207632	0.240294	0.142533	0.421744	0.296012	0.200959	0.144305	0.23011	0.268966	0.196371	0.234942	-0.0904853	0.262613	0.26638	0.154988
ACH-000835	3.93934	GCT	GCT	GCT_SOFT_TISSUE		906999	Male	ATCC	2	-5.15957	Adherent	McCoy's 5A + 10% FBS	79.8	CVCL_1229	963	soft_tissue	Metastasis	Sarcoma	Pleomorphic Sarcoma	29	SIDM00853		soft_tissue	pleomorphic_sarcoma			0.217163	0.244718	0.219928	0.20775	0.26036	0.154939	0.463292	0.255416	0.207417	0.153219	0.197782	0.287569	0.1949	0.253545	-0.0815257	0.241245	0.285553	0.176074
ACH-001802	3.55105	LPS853	LPS853	LPS853_SOFT_TISSUE		NA	Unknown	Academic lab	2	-3.97038	Adherent	IMDM + 15% FBS + 1% L-Glutamine + 1% Pen-Strep-Ampho	95.9		NA	soft_tissue		Liposarcoma	DDLPS	NA			soft_tissue	liposarcoma	DDLPS		0.15391	0.248298	0.209321	0.218467	0.244387	0.150268	0.40069	0.27077	0.208315	0.151488	0.212766	0.259716	0.198292	0.219483	-0.287607	0.266033	0.264699	0.161753
ACH-000629	3.77231		IOMMLEE	IOMMLEE_CENTRAL_NERVOUS_SYSTEM	IOMM-LEE	NA	Male	Academic lab	NA	NA			NA	CVCL_5779	NA	central_nervous_system		Brain Cancer	Meningioma	NA			central_nervous_system	meningioma			0.328006	0.230074	0.206421	0.197578	0.247761	0.148316	0.471885	0.254884	0.192457	0.14816	0.174781	0.291786	0.207142	0.228702	-0.260604	0.259466	0.28503	0.160468
ACH-000715	3.88088	SNU-1214	SNU1214	SNU1214_UPPER_AERODIGESTIVE_TRACT		NA	Male	KCLB	NA	NA			NA	CVCL_5017	NA	upper_aerodigestive_tract		Head and Neck Cancer	Squamous Cell Carcinoma, laryngeal	55	SIDM00167		upper_aerodigestive	upper_aerodigestive_squamous	laryngeal		0.244542	0.240917	0.225912	0.197557	0.249643	0.178843	0.463245	0.23713	0.208781	0.153754	0.195586	0.266155	0.228111	0.250865	-0.187221	0.269186	0.275805	0.182068
ACH-000870	3.16914	NCI-H1930	NCIH1930	NCIH1930_LUNG		NA	Male	ATCC	NA	NA			NA	CVCL_1507	NA	lymph_node	Metastasis	Lung Cancer	Small Cell Lung Cancer (SCLC)	41			lung	SCLC			0.215848	0.205672	0.178842	0.191878	0.213971	0.113365	0.371966	0.219329	0.184055	0.12517	0.172385	0.285921	0.161608	0.200662	-0.344336	0.279231	0.259951	0.133626
ACH-000874	3.37236	RS4;11	RS411	RS411_HAEMATOPOIETIC_AND_LYMPHOID_TISSUE		909703	Female	ATCC	NA	NA			NA	CVCL_0093	862	bone_marrow	Primary	Leukemia	Acute Lymphoblastic Leukemia (ALL), B-cell	32	SIDM01086		blood	ALL	b_cell		0.20508	0.199477	0.187769	0.182634	0.213967	0.152106	0.393529	0.190904	0.195588	0.139401	0.192321	0.253812	0.184429	0.222604	-0.261971	0.308371	0.272815	0.139525
ACH-000910	3.51907	MDA-MB-453	MDAMB453	MDAMB453_BREAST		908122	Female	ATCC	3	-3.87918	Adherent	RPMI + 10% FBS	82	CVCL_0418	101	pericardial_effusion	Metastasis	Breast Cancer	Carcinoma	48	SIDM00272		breast	breast_carcinoma	ERneg_HER2neg	HER2_amp	0.263589	0.198245	0.200439	0.186748	0.229415	0.0967719	0.387281	0.27289	0.197949	0.133388	0.186088	0.276828	0.175142	0.227965	-0.228721	0.296609	0.273708	0.144733
ACH-000779	3.8783		PC9	PC9_LUNG		NA	Male	Academic lab	NA	NA			NA	CVCL_B260	NA	lung		Lung Cancer	Non-Small Cell Lung Cancer (NSCLC), Adenocarcinoma	NA	SIDM00236		lung	NSCLC	NSCLC_adenocarcinoma		0.217936	0.241382	0.211056	0.186641	0.247503	0.146151	0.443704	0.316401	0.204644	0.151943	0.196457	0.266944	0.215856	0.227365	-0.139994	0.306272	0.271689	0.166348
ACH-000140	3.50347	Pfeiffer	PFEIFFER	PFEIFFER_HAEMATOPOIETIC_AND_LYMPHOID_TISSUE		NA	Male	ATCC	NA	NA			NA	CVCL_3326	NA	pleural_effusion	Metastasis	Lymphoma	Diffuse Large B-cell Lymphoma (DLBCL)	NA			lymphocyte	non_hodgkin_lymphoma	DLBCL		0.20935	0.180908	0.199376	0.194098	0.221308	0.114726	0.364756	0.256812	0.190746	0.135231	0.194897	0.280926	0.176976	0.234999	-0.20195	0.308361	0.286324	0.155624
ACH-001196	3.34938	SMS-CTR	SMSCTR	SMSCTR_SOFT_TISSUE		NA	Male	Academic lab	2	-3.877	Adherent	DMEM + 10% FBS	61.8	CVCL_A770	NA	soft_tissue		Sarcoma	Rhabdomyosarcoma, embryonal	1			soft_tissue	rhabdomyosarcoma	embryonal		0.19172	0.222995	0.201154	0.190202	0.242811	0.123428	0.349768	0.227196	0.188874	0.139576	0.164719	0.291713	0.196715	0.200631	-0.289056	0.264626	0.289417	0.152896
ACH-001484	3.91387	CI	CI	CI_HAEMATOPOIETIC_AND_LYMPHOID_TISSUE		NA	Female	DSMZ	2	-3.00096	Suspension	RPMI 1640 + 20% FBS	85.8	CVCL_Y548	NA	haematopoietic_and_lymphoid_tissue	Primary	Leukemia	B-cell, unspecified	47			blood	unspecified_leukemia	b_cell		0.264042	0.173652	0.226743	0.204923	0.235611	0.144808	0.439663	0.256569	0.207753	0.15027	0.208186	0.264694	0.205094	0.272773	-0.0939628	0.281079	0.286329	0.185646
ACH-000693	3.84898	KYSE-180	KYSE180	KYSE180_OESOPHAGUS		907318	Male	DSMZ	2	-5.41442	Adherent	RPMI + 10% FBS	67.9	CVCL_1349	599	oesophagus	Primary	Esophageal Cancer	Squamous Cell Carcinoma	53	SIDM01030		esophagus	esophagus_squamous			0.219384	0.258373	0.211605	0.185351	0.251037	0.140697	0.479498	0.257876	0.197949	0.146966	0.185102	0.294944	0.1948	0.235843	-0.157347	0.295249	0.28886	0.162795
ACH-000811	3.74462	SK-OV-3	SKOV3	SKOV3_OVARY		905959	Female	ATCC	3	-4.62032	Adherent	McCoy's 5A + 10% FBS	79.4	CVCL_0532	1166	ascites	Metastasis	Ovarian Cancer	Cystadenocarcinoma, endometrioid	64	SIDM00079		ovary	ovary_adenocarcinoma	endometrioid		0.193561	0.256759	0.214333	0.202219	0.258902	0.11041	0.485865	0.284276	0.207944	0.151009	0.201309	0.280861	0.194129	0.241682	-0.239358	0.255907	0.266834	0.17798
ACH-000101	3.3947	KE-37	KE37	KE37_HAEMATOPOIETIC_AND_LYMPHOID_TISSUE		907277	Male	DSMZ	2	-3.09502	Suspension	RPMI + 10% FBS	72	CVCL_1327	1012	haematopoietic_and_lymphoid_tissue		Leukemia	Acute Lymphoblastic Leukemia (ALL), T-cell	27	SIDM01003		blood	ALL	t_cell		0.281572	0.175456	0.196928	0.187304	0.223142	0.103485	0.447116	0.160554	0.204515	0.132187	0.167642	0.295291	0.183675	0.242891	-0.31507	0.257247	0.289065	0.161701
ACH-000423	3.77007	SK-MEL-3	SKMEL3	SKMEL3_SKIN		909724	Female	ATCC	NA	NA			NA	CVCL_0550	1572	lymph_node	Metastasis	Skin Cancer	Melanoma	42	SIDM01105		skin	melanoma			0.197329	0.229791	0.207197	0.207715	0.242324	0.157912	0.449027	0.246705	0.205249	0.145032	0.24105	0.269635	0.202234	0.235172	-0.142429	0.242326	0.26603	0.167768
ACH-000290	3.14205	NCI-H209	NCIH209	NCIH209_LUNG	H209	688013	Male	ATCC	2	-5.34415	Adherent	RPMI 1640 + 20% FBS	95.9	CVCL_1525	452	bone_marrow	Metastasis	Lung Cancer	Small Cell Lung Cancer (SCLC)	55	SIDM00706		lung	SCLC			0.138306	0.193657	0.175178	0.185874	0.217635	0.152208	0.418733	0.26213	0.1939	0.121907	0.168983	0.289961	0.167595	0.193881	-0.362765	0.242725	0.258009	0.124127
ACH-000492	3.70809	MUTZ-5	MUTZ5	MUTZ5_HAEMATOPOIETIC_AND_LYMPHOID_TISSUE		NA	Male	DSMZ	NA	NA			NA	CVCL_1873	NA	haematopoietic_and_lymphoid_tissue		Leukemia	Acute Lymphoblastic Leukemia (ALL), B-cell	26			blood	ALL	b_cell		0.236419	0.239126	0.204706	0.196919	0.232857	0.122134	0.453119	0.23361	0.206262	0.136202	0.193856	0.282061	0.186705	0.254585	-0.223905	0.303254	0.28932	0.160859
ACH-001519	3.42733	H-EMC-SS	HEMCSS	HEMCSS_BONE		907290	Female	Sigma-Aldrich	NA	NA			NA	CVCL_1238	1921	soft_tissue	Primary	Bone Cancer	Chondrosarcoma	77	SIDM00535		bone	chondrosarcoma			0.173361	0.182725	0.196065	0.205278	0.230812	0.104415	0.408149	0.252492	0.203089	0.131951	0.202323	0.248156	0.193404	0.211233	-0.143108	0.21358	0.259546	0.153864
ACH-000110	3.50534	NCC-StC-K140	NCCSTCK140	NCCSTCK140_STOMACH		NA	Female	RIKEN	NA	NA			NA	CVCL_3055	NA	stomach		Gastric Cancer	Adenocarcinoma	36			gastric	gastric_adenocarcinoma			0.155033	0.262219	0.212075	0.209533	0.242494	0.123296	0.448456	0.352601	0.203643	0.14843	0.222291	0.241312	0.190958	0.247366	-0.311128	0.125939	0.248344	0.182483
ACH-001497	4.01824	ESO51	ESO51	ESO51_OESOPHAGUS		1503367	Male	Sigma-Aldrich	0	-2.93011	Suspension	RPMI 1640 + 10% FBS + 2 mM Glutamine	84.6	CVCL_2036	668	oesophagus	Primary	Esophageal Cancer	Adenocarcinoma	NA	SIDM00538		esophagus	esophagus_adenocarcinoma			0.298343	0.238953	0.219852	0.199248	0.244463	0.14374	0.478221	0.287506	0.211442	0.153401	0.193281	0.25488	0.222991	0.237661	-0.0757109	0.283981	0.26175	0.164241
ACH-000102	3.92355	GMS-10	GMS10	GMS10_CENTRAL_NERVOUS_SYSTEM		906873	Male	DSMZ	NA	NA			NA	CVCL_1233	294	central_nervous_system	Primary	Brain Cancer	Glioblastoma	49	SIDM01074		central_nervous_system	glioma	glioblastoma		0.265284	0.26829	0.222526	0.21547	0.272135	0.147262	0.499491	0.252104	0.208858	0.156258	0.213844	0.28726	0.197937	0.260254	-0.214784	0.214159	0.271025	0.186182
ACH-000817	3.65989	RPMI 8226	RPMI8226	RPMI8226_HAEMATOPOIETIC_AND_LYMPHOID_TISSUE		905964	Male	ATCC	2	-2.79664	Suspension	RPMI + 10% FBS	60.7	CVCL_0014	705	haematopoietic_and_lymphoid_tissue	Primary	Myeloma	Multiple Myeloma, plasmacytoma	61	SIDM00087		plasma_cell	multiple_myeloma	plasmacytoma		0.236843	0.209178	0.205934	0.19477	0.228093	0.152566	0.395275	0.290544	0.20247	0.135204	0.212395	0.274865	0.195785	0.234514	-0.230487	0.294736	0.275191	0.152011
ACH-001556	3.7174	Mero-25	MERO25	MERO25_PLEURA		NA	Male	Sigma-Aldrich	2	-3.27482	Adherent	Ham's F10 + 15% FBS + 2mM Glutamine	93.2	CVCL_2591	NA	pleural_effusion	Primary	Lung Cancer	Mesothelioma	60			lung	mesothelioma			0.24556	0.234239	0.216893	0.207315	0.265267	0.148366	0.507513	0.296063	0.204076	0.151484	0.176808	0.288418	0.186704	0.238081	-0.32943	0.233684	0.272044	0.174316
ACH-000964	3.14861	MOLT-3	MOLT3	MOLT3_HAEMATOPOIETIC_AND_LYMPHOID_TISSUE		NA	Male	NIBRI	NA	NA			NA	CVCL_0624	NA	haematopoietic_and_lymphoid_tissue		Leukemia	Acute Lymphoblastic Leukemia (ALL), T-cell	19	SIDM00153		blood	ALL	t_cell		0.181816	0.201749	0.195766	0.19429	0.228874	0.0776924	0.390557	0.160497	0.202565	0.128374	0.172779	0.28837	0.183384	0.229876	-0.318484	0.195721	0.282315	0.152469
ACH-000378	3.89827	NCI-H647	NCIH647	NCIH647_LUNG		1240191	Male	ATCC	2	-3.10215	Adherent	RPMI + 10% FBS	89	CVCL_1574	955	pleural_effusion	Metastasis	Lung Cancer	Non-Small Cell Lung Cancer (NSCLC), Adenosquamous Carcinoma	56	SIDM01125		lung	NSCLC	NSCLC_adenosquamous		0.246631	0.248123	0.225177	0.201548	0.267124	0.177229	0.52161	0.271722	0.210972	0.16037	0.198649	0.281357	0.22469	0.25791	-0.31049	0.255441	0.278037	0.182165
ACH-000913	4.07638	ESS-1	ESS1	ESS1_ENDOMETRIUM		907000	Female	DSMZ	2	-4.31446		RPMI + 20% FBS	58.6	CVCL_1205	293	endometrium	Primary	Endometrial/Uterine Cancer	Endometrial Stromal Sarcoma	76	SIDM01043		uterus	endometrial_stromal_sarcoma			0.25806	0.229015	0.221468	0.208793	0.267565	0.186388	0.494005	0.26939	0.208187	0.158305	0.208931	0.293982	0.209606	0.25434	-0.107251	0.240454	0.284617	0.19052
ACH-000575	3.86186		HCC364	HCC364_LUNG		NA	Male	Academic lab	NA	NA			NA	CVCL_5134	NA	lung		Lung Cancer	Non-Small Cell Lung Cancer (NSCLC), Adenocarcinoma	NA			lung	NSCLC	NSCLC_adenocarcinoma		0.237324	0.262946	0.222243	0.206586	0.26017	0.150359	0.461122	0.26273	0.203719	0.15425	0.196153	0.294213	0.207953	0.248083	-0.207306	0.253708	0.285806	0.161801
ACH-000634	3.74051	LN-340	LN340	LN340_CENTRAL_NERVOUS_SYSTEM		NA	Male	Academic lab	1	-3.70518	not found	not found	49.7	CVCL_3955	NA	central_nervous_system		Brain Cancer	Glioblastoma	NA			central_nervous_system	glioma	glioblastoma		0.259544	0.256285	0.209798	0.218702	0.25307	0.13723	0.455342	0.23432	0.211248	0.149427	0.204148	0.280858	0.19377	0.231549	-0.201556	0.212977	0.267977	0.165822
ACH-001322	3.50195	CME-1	CME1	CME1_SOFT_TISSUE		NA	Unknown	Academic lab	2	-2.93598	not found	not found	69.9	CVCL_N586	NA	soft_tissue		Sarcoma	Synovial	NA			soft_tissue	synovial_sarcoma			0.169046	0.220729	0.212902	0.2022	0.240423	0.13833	0.423904	0.226284	0.199899	0.1509	0.209567	0.278749	0.205905	0.22274	-0.307896	0.271972	0.284714	0.151582
ACH-000767	3.3347	NCI-H526	NCIH526	NCIH526_LUNG		688025	Male	ATCC	2	-3.00907	Suspension	RPMI + 10% FBS	77.6	CVCL_1569	1380	bone_marrow	Metastasis	Lung Cancer	Small Cell Lung Cancer (SCLC)	55	SIDM01128		lung	SCLC			0.148637	0.217121	0.188509	0.189063	0.223396	0.169723	0.408201	0.317744	0.194073	0.130341	0.173811	0.286408	0.179222	0.195261	-0.344369	0.251229	0.270067	0.136261
ACH-001642	3.14139	SCC-3	SCC3	SCC3_HAEMATOPOIETIC_AND_LYMPHOID_TISSUE		910930	Female	JCRB	0	-2.1337	Suspension	RPMI 1640 + 10% FBS	94	CVCL_1683	1475	pleural_effusion	Primary	Lymphoma	B-cell, Non-Hodgkins	20	SIDM00384		lymphocyte	non_hodgkin_lymphoma	b_cell		0.185894	0.175074	0.207502	0.186626	0.222929	0.127185	0.352824	0.201412	0.196234	0.142399	0.178574	0.255828	0.193272	0.223732	-0.262588	0.146499	0.258893	0.149103
ACH-001552	3.64213	MCC26	MCC26	MCC26_SKIN		NA	Female	Sigma-Aldrich	2	-2.65221	Adherent	RPMI 1640 + 15% FBS (with 2 mM L-Glutamine + 25 mM HEPES)	50.7	CVCL_2585	NA	skin	Primary	Skin Cancer	Merkel Cell Carcinoma	NA	SIDM00006		skin	merkel_cell_carcinoma			0.198393	0.236936	0.216231	0.202305	0.260669	0.174658	0.472578	0.243333	0.199048	0.158522	0.191208	0.285463	0.191436	0.223078	-0.292677	0.227159	0.268579	0.185211
ACH-000451	3.83623	NCI-H2085	NCIH2085	NCIH2085_LUNG		687812	Male	ATCC	NA	NA			NA	CVCL_1523	80	lung	Primary	Lung Cancer	Non-Small Cell Lung Cancer (NSCLC), Adenocarcinoma	45	SIDM00709		lung	NSCLC	NSCLC_adenocarcinoma		0.184637	0.261769	0.222223	0.200873	0.25623	0.129143	0.500629	0.311303	0.203629	0.152176	0.208056	0.287633	0.207451	0.240982	-0.174836	0.185681	0.277315	0.181336
ACH-000879	3.6542	MFE-296	MFE296	MFE296_ENDOMETRIUM		908130	Female	DSMZ	NA	NA			NA	CVCL_1406	920	endometrium	Primary	Endometrial/Uterine Cancer	Endometrial Adenocarcinoma	68	SIDM00334		uterus	endometrial_adenocarcinoma			0.169288	0.232184	0.204727	0.202405	0.232269	0.180276	0.462602	0.248706	0.207801	0.13862	0.205077	0.283621	0.192479	0.233856	-0.280816	0.326824	0.262183	0.152099
ACH-001842	3.645	ICC2	ICC2	ICC2_BILIARY_TRACT		NA	Unknown	Academic lab	2	-1.87698	Adherent	RPMI + 10% FBS	69.1	CVCL_VV27	NA	biliary_tract		Bile Duct Cancer	Cholangiocarcinoma, intrahepatic	NA			bile_duct	cholangiocarcinoma	intrahepatic		0.160021	0.235504	0.212896	0.20869	0.245809	0.152083	0.46096	0.357305	0.204264	0.154106	0.209836	0.248946	0.210044	0.231612	-0.267658	0.181877	0.258918	0.179788
ACH-001032	3.07224	CHLA-32	CHLA32	CHLA32_BONE		NA	Female	Children&#39;s Oncology Group	NA	NA			NA	CVCL_M151	NA	bone		Bone Cancer	Ewings Sarcoma	8.5			bone	Ewing_sarcoma		EWS_FLI	0.127496	0.196203	0.187654	0.20123	0.227492	0.150351	0.351028	0.207431	0.201728	0.139437	0.192856	0.257358	0.187464	0.209487	-0.381205	0.228383	0.241835	0.146014
ACH-000982	3.76741	GP2d	GP2D	GP2D_LARGE_INTESTINE		NA	Female	ECACC	NA	NA			NA	CVCL_2450	NA	Colon	Primary	Colon/Colorectal Cancer	Adenocarcinoma	71	SIDM00536		colorectal	colorectal_adenocarcinoma		MSI	0.217276	0.198348	0.204359	0.185218	0.227968	0.182387	0.460085	0.33304	0.206709	0.138546	0.197369	0.27782	0.195513	0.236335	-0.242178	0.323377	0.270741	0.154495
ACH-001636	3.252	Ramos	RAMOS	RAMOS_HAEMATOPOIETIC_AND_LYMPHOID_TISSUE	RA 1	NA	Male	ATCC	0	-0.823867	Suspension	RPMI 1640 + 10% FBS	56		NA	ascites	Primary	Lymphoma	B-cell, Non-Hodgkins, Burkitts	3	SIDM01094		lymphocyte	non_hodgkin_lymphoma	b_cell_burkitt		0.179121	0.161069	0.199097	0.176882	0.21635	0.0785901	0.37855	0.195203	0.19273	0.13015	0.172838	0.280912	0.173176	0.22655	-0.192261	0.259678	0.276304	0.147062
ACH-000189	3.7957	RCC10RGB	RCC10RGB	RCC10RGB_KIDNEY		909974	Male	RIKEN	2	-2.02139	Adherent	DMEM + 10% FBS	47.6	CVCL_1647	1640	kidney	Primary	Kidney Cancer	Renal Cell Carcinoma	NA	SIDM00235		kidney	renal_cell_carcinoma			0.326706	0.245486	0.217869	0.212936	0.257196	0.17238	0.487135	0.206709	0.20362	0.152607	0.210742	0.250711	0.207516	0.254631	-0.276559	0.225896	0.258796	0.181319
ACH-000454	3.71846	HCC-95	HCC95	HCC95_LUNG		NA	Male	KCLB	2	-2.98535		RPMI + 10% FBS + 2 mM Glutamine	86.7	CVCL_5137	NA	pleural_effusion	Metastasis	Lung Cancer	Non-Small Cell Lung Cancer (NSCLC), Squamous Cell Carcinoma	65			lung	NSCLC	NSCLC_squamous		0.23249	0.265875	0.211433	0.191719	0.250861	0.135543	0.46835	0.304721	0.206407	0.149675	0.197218	0.281109	0.208894	0.238466	-0.325995	0.255856	0.278197	0.167639
ACH-000131	3.69137	Hs 229.T	HS229T	HS229T_FIBROBLAST		NA	Male	ATCC	NA	NA			NA	CVCL_0698	NA	fibroblast	Primary	Fibroblast	Lung	65			fibroblast	fibroblast_lung			0.217067	0.250561	0.221558	0.211743	0.263513	0.16758	0.475715	0.233335	0.209066	0.163466	0.200397	0.283253	0.196502	0.238843	-0.300874	0.199375	0.275431	0.184835
ACH-000660	3.72798	SU-DHL-5	SUDHL5	SUDHL5_HAEMATOPOIETIC_AND_LYMPHOID_TISSUE		1331036	Female	DSMZ	NA	NA			NA	CVCL_1735	1609	lymph_node	Primary	Lymphoma	Diffuse Large B-cell Lymphoma (DLBCL)	17	SIDM00406		lymphocyte	non_hodgkin_lymphoma	DLBCL		0.282565	0.187787	0.208573	0.189857	0.235806	0.114292	0.368958	0.211424	0.199505	0.141348	0.183937	0.301098	0.193282	0.254574	-0.102379	0.280648	0.299775	0.176928
ACH-001197	3.55816		SMZ1	SMZ1_HAEMATOPOIETIC_AND_LYMPHOID_TISSUE	SMZ-1	NA	Male	Academic lab	3	-2.76093	not found	not found	76	CVCL_RL84	NA	ascites		Lymphoma		NA			lymphocyte	lymphoma_unspecified			0.258443	0.186259	0.210335	0.190466	0.229331	0.153279	0.412133	0.249482	0.193377	0.136454	0.19153	0.287969	0.191024	0.264804	-0.32122	0.281875	0.286321	0.156297
ACH-000915	4.03141	IPC-298	IPC298	IPC298_SKIN		907171	Female	DSMZ	1	-5.8013	Adherent	RPMI + 10% FBS	94.3	CVCL_1307	77	skin	Primary	Skin Cancer	Melanoma	64	SIDM01059		skin	melanoma			0.261129	0.227879	0.205842	0.214269	0.244148	0.190338	0.44103	0.230386	0.203705	0.148632	0.228025	0.275995	0.200053	0.233773	0.0368882	0.252003	0.266891	0.170423
ACH-000480	3.69418	HuH-7	HUH7	HUH7_LIVER		907071	Male	HSRRB	2	-3.86846		DMEM + 10% FBS	52.1	CVCL_0336	2195	liver	Primary	Liver Cancer	Hepatocellular Carcinoma	57	SIDM00585		liver	hepatocellular_carcinoma			0.174055	0.2424	0.215864	0.198689	0.245351	0.187942	0.474631	0.256916	0.215569	0.149948	0.206765	0.277531	0.205696	0.222375	-0.298155	0.277686	0.269454	0.17146
ACH-000745	3.27681	MOLP-8	MOLP8	MOLP8_HAEMATOPOIETIC_AND_LYMPHOID_TISSUE		1330950	Male	DSMZ	NA	NA			NA	CVCL_2124	924	haematopoietic_and_lymphoid_tissue	Primary	Myeloma	Multiple Myeloma	52	SIDM00434		plasma_cell	multiple_myeloma			0.216113	0.191292	0.207447	0.209554	0.228825	0.0903619	0.396953	0.263228	0.202508	0.134217	0.206184	0.258374	0.182722	0.235681	-0.41903	0.262191	0.25693	0.153264
ACH-000161	3.7441	COR-L105	CORL105	CORL105_LUNG		906805	Male	ECACC	1	-3.18806	Adherent	RPMI 1640 + 15% FBS + 1% L-glutamine	85.4	CVCL_1138	22	pleural_effusion	Metastasis	Lung Cancer	Non-Small Cell Lung Cancer (NSCLC), Adenocarcinoma	NA	SIDM00513		lung	NSCLC	NSCLC_adenocarcinoma		0.242098	0.229171	0.214621	0.199661	0.252254	0.141811	0.472576	0.229849	0.203152	0.152467	0.205206	0.269294	0.212684	0.247267	-0.243867	0.272636	0.27028	0.172938
ACH-000395	3.39176	NCI-H520	NCIH520	NCIH520_LUNG		908443	Male	ATCC	3	-2.77735	Adherent	RPMI + 10% FBS	86.6	CVCL_1566	2200	lung	Primary	Lung Cancer	Non-Small Cell Lung Cancer (NSCLC), Squamous Cell Carcinoma	NA	SIDM01130		lung	NSCLC	NSCLC_squamous		0.157921	0.198805	0.200019	0.196071	0.235478	0.135604	0.382593	0.27723	0.206555	0.134427	0.18103	0.288722	0.179834	0.216369	-0.310254	0.293262	0.263902	0.154191
ACH-001459	3.58815	C80	C80	C80_LARGE_INTESTINE		NA	Male	ECACC	2	-2.51878	Adherent	IMDM + 10% FBS + 2 mM Glutamine	89.2	CVCL_5249	NA	large_intestine	Primary	Colon/Colorectal Cancer	Adenocarcinoma	69			colorectal	colorectal_adenocarcinoma			0.275891	0.17027	0.20217	0.179985	0.23211	0.156741	0.427543	0.309015	0.199629	0.141641	0.197681	0.259809	0.202609	0.225592	-0.31095	0.308152	0.257292	0.152967
ACH-000916	3.69655	NCI-H1573	NCIH1573	NCIH1573_LUNG		908472	Female	ATCC	2	-1.34989	Adherent	RPMI + 5% FBS	52	CVCL_1478	372	soft_tissue	Metastasis	Lung Cancer	Non-Small Cell Lung Cancer (NSCLC), Adenocarcinoma	35	SIDM00749		lung	NSCLC	NSCLC_adenocarcinoma		0.222422	0.238862	0.206392	0.195729	0.240219	0.154628	0.478656	0.311997	0.204261	0.142275	0.210241	0.265188	0.210232	0.247941	-0.274674	0.231481	0.250586	0.160114
ACH-001609	3.8335	NP 3	NP3	NP3_CENTRAL_NERVOUS_SYSTEM		NA	Male	JCRB	2	-4.09258	Adherent	DMEM + 10% FBS	84		NA	central_nervous_system	Primary	Brain Cancer	Glioblastoma	64			central_nervous_system	glioma	glioblastoma		0.25022	0.221723	0.218396	0.210028	0.255463	0.181594	0.471545	0.231671	0.20522	0.157031	0.198838	0.254349	0.205827	0.221886	-0.0988847	0.212639	0.261937	0.174022
ACH-001960	4.0263	CC-SW-1	CCSW1	CCSW1_BILIARY_TRACT		NA	Female	Academic lab	2	-4.58047	Adherent	RPMI + 10% FBS	95.3	CVCL_A429	NA	biliary_tract		Bile Duct Cancer	Cholangiocarcinoma, intrahepatic	NA			bile_duct	cholangiocarcinoma	intrahepatic		0.230991	0.244029	0.21633	0.196755	0.247757	0.187757	0.444492	0.313257	0.199409	0.15742	0.198695	0.269675	0.211448	0.219051	0.00292874	0.233752	0.275888	0.176669
ACH-001856	3.66574	RBE	RBE	RBE_BILIARY_TRACT		NA	Female	Academic lab	1	-3.66914	Adherent	RPMI + 10% FBS	81.3	CVCL_4896	NA	biliary_tract		Bile Duct Cancer	Cholangiocarcinoma, intrahepatic	NA			bile_duct	cholangiocarcinoma	intrahepatic		0.209431	0.25258	0.216522	0.19794	0.256278	0.153629	0.46946	0.249382	0.199271	0.157654	0.193629	0.278096	0.21164	0.230542	-0.311033	0.260281	0.273936	0.166502
ACH-000295	3.93688	EM-2	EM2	EM2_HAEMATOPOIETIC_AND_LYMPHOID_TISSUE		906855	Female	DSMZ	2	-2.05726		RPMI + 10% FBS	58.1	CVCL_1196	901	bone_marrow		Leukemia	Chronic Myelogenous Leukemia (CML), blast crisis	5	SIDM01047		blood	CML	blast_crisis		0.2503	0.182006	0.195498	0.195487	0.226081	0.122818	0.400553	0.27458	0.213233	0.135087	0.229489	0.27747	0.196282	0.248701	0.139453	0.227274	0.274613	0.147953
ACH-001485	3.66142	CII	CII	CII_HAEMATOPOIETIC_AND_LYMPHOID_TISSUE		NA	Female	DSMZ	1	-1.35561	Loosely Adherent	RPMI 1640 + 10% FBS	42	CVCL_0D73	NA	haematopoietic_and_lymphoid_tissue	Primary	Leukemia	B-cell, unspecified	47			blood	unspecified_leukemia	b_cell		0.241752	0.189889	0.216838	0.193429	0.226984	0.122239	0.427763	0.259637	0.198993	0.148269	0.187655	0.26269	0.195416	0.265402	-0.200789	0.260752	0.288353	0.176142
ACH-000292	3.30954	NCI-H841	NCIH841	NCIH841_LUNG		1240192	Male	ATCC	2	-3.24715		DMEM:F12 (1:1) + 10% FBS + 1ml Insulin-Transferrin-Selenium	55.2	CVCL_1595	1372	lung	Metastasis	Lung Cancer	Small Cell Lung Cancer (SCLC)	51	SIDM01134		lung	SCLC			0.177002	0.187848	0.191752	0.193882	0.225017	0.130906	0.429897	0.271403	0.196372	0.134255	0.194889	0.282895	0.178911	0.224085	-0.354317	0.237993	0.264158	0.142593
ACH-000137	3.6625	8-MG-BA	8MGBA	8MGBA_CENTRAL_NERVOUS_SYSTEM		687562	Female	DSMZ	2	-3.71243	Adherent	EMEM + 20% FBS	54.3	CVCL_1052	1207	central_nervous_system	Primary	Brain Cancer	Astrocytoma	54	SIDM00998		central_nervous_system	glioma	astrocytoma		0.25188	0.246125	0.217842	0.212699	0.250991	0.17396	0.435427	0.23709	0.206427	0.149934	0.221302	0.259781	0.192542	0.24058	-0.282498	0.218098	0.262899	0.167421
ACH-000308	3.8649	EFO-21	EFO21	EFO21_OVARY		911905	Female	DSMZ	3	-4.73465	Adherent	RPMI + 20% FBS + 1mM Sodium pyruvate + 0.1mM NEAA	71.8	CVCL_0029	303	ascites	Metastasis	Ovarian Cancer	Adenocarcinoma, clear cell	56	SIDM01052		ovary	ovary_adenocarcinoma	clear_cell		0.275039	0.247505	0.219709	0.209122	0.261137	0.16967	0.477969	0.280497	0.211133	0.151723	0.193138	0.262373	0.20593	0.250065	-0.268796	0.270406	0.264309	0.183972
ACH-000445	3.71502	KNS-60	KNS60	KNS60_CENTRAL_NERVOUS_SYSTEM		NA	Male	HSRRB	1	-3.72452		DMEM + 5% FBS	71.2	CVCL_2798	NA	central_nervous_system	Primary	Brain Cancer	Glioblastoma	55			central_nervous_system	glioma	glioblastoma		0.300004	0.270893	0.218147	0.205431	0.254872	0.140302	0.489335	0.214764	0.202474	0.155575	0.217089	0.27255	0.195789	0.225423	-0.249914	0.166234	0.261322	0.174727
ACH-001229	3.73459	UPCI-SCC-154	UPCISCC154	UPCISCC154_UPPER_AERODIGESTIVE_TRACT	UPCISCC154, UPCI:SCC154	NA	Male	DSMZ	2	-3.80948	Adherent	MEM (with Earle's salts) + 10% FBS + 2 mM L-glutamine + non-essential amino acids	85.3		NA	upper_aerodigestive_tract	Primary	Head and Neck Cancer	Squamous Cell Carcinoma, oral	54			upper_aerodigestive	upper_aerodigestive_squamous	oral		0.197742	0.242232	0.221481	0.193844	0.2489	0.147301	0.456354	0.273103	0.20237	0.145133	0.196671	0.268252	0.212173	0.255108	-0.173918	0.192932	0.274075	0.180834
ACH-000144	3.49542	RERF-GC-1B	RERFGC1B	RERFGC1B_STOMACH		1240209	Male	HSRRB	0	-0.790568		RPMI + 10% FBS	98	CVCL_3152	285	lymph_node	Metastasis	Gastric Cancer	Adenocarcinoma	41	SIDM00358		gastric	gastric_adenocarcinoma			0.123725	0.23059	0.206206	0.193875	0.235751	0.14198	0.466351	0.346388	0.206693	0.141087	0.203783	0.273631	0.189278	0.217199	-0.342442	0.22488	0.27625	0.160198
ACH-000837	3.82102	NCI-H322	NCIH322	NCIH322_LUNG		NA	Male	ECACC	4	-4.91667	Adherent	RPMI + 10% FBS+ 2% Glutamine	79.5	CVCL_1556	NA	lung	Primary	Lung Cancer	Non-Small Cell Lung Cancer (NSCLC), Adenocarcinoma	52	SIDM00117		lung	NSCLC	NSCLC_adenocarcinoma		0.198891	0.253908	0.208456	0.190771	0.25043	0.108848	0.477875	0.337582	0.192326	0.147107	0.199647	0.286481	0.199779	0.24032	-0.153157	0.255985	0.263948	0.161822
ACH-000048	3.42803	TOV-112D	TOV112D	TOV112D_OVARY		1299070	Female	ATCC	2	-3.09079	Adherent	MCDB 105:Medium 199 (1:1) + 15% FBS + 1.5g/l Sodium bicarbonate	47.6	CVCL_3612	5	ovary	Primary	Ovarian Cancer	Adenocarcinoma, endometrioid	42	SIDM01170		ovary	ovary_adenocarcinoma	endometrioid		0.203317	0.218421	0.192095	0.196772	0.230371	0.121661	0.432729	0.221606	0.197786	0.133266	0.187065	0.2879	0.186554	0.220487	-0.337434	0.31629	0.273399	0.145741
ACH-000463	3.69982	NCI-H460	NCIH460	NCIH460_LUNG		905943	Male	ATCC	2	-3.17959	Adherent	RPMI + 10% FBS	83.1	CVCL_0459	2146	pleural_effusion	Metastasis	Lung Cancer	Non-Small Cell Lung Cancer (NSCLC), Large Cell Carcinoma	NA	SIDM00144		lung	NSCLC	NSCLC_large_cell		0.247213	0.226674	0.202878	0.197174	0.241827	0.165216	0.480326	0.21722	0.205601	0.145765	0.194034	0.28484	0.221703	0.226423	-0.298655	0.318225	0.270851	0.152504
ACH-000881	3.92276	MEL-JUSO	MELJUSO	MELJUSO_SKIN		908125	Female	DSMZ	2	-3.90593	Adherent	RPMI + 10% FBS	80.2	CVCL_1403	626	skin	Primary	Skin Cancer	Melanoma	58	SIDM00336		skin	melanoma			0.25367	0.239969	0.2106	0.204746	0.250118	0.141628	0.445199	0.264235	0.198787	0.148175	0.216484	0.279939	0.205226	0.229208	-0.0651774	0.268876	0.270134	0.160943
ACH-000388	3.6749	NU-DHL-1	NUDHL1	NUDHL1_HAEMATOPOIETIC_AND_LYMPHOID_TISSUE		NA	Male	DSMZ	NA	NA			NA	CVCL_1876	NA	lymph_node	Metastasis	Lymphoma	Diffuse Large B-cell Lymphoma (DLBCL)	73			lymphocyte	non_hodgkin_lymphoma	DLBCL		0.298963	0.218761	0.212235	0.210483	0.226274	0.104852	0.421603	0.284076	0.209304	0.139571	0.215293	0.249981	0.19911	0.253012	-0.280913	0.273694	0.272607	0.165998
NA.11	NA	NA	NA	NA	NA	NA	NA	NA	NA	NA	NA	NA	NA	NA	NA	NA	NA	NA	NA	NA	NA	NA	NA	NA	NA	NA	NA	NA	NA	NA	NA	NA	NA	NA	NA	NA	NA	NA	NA	NA	NA	NA	NA	NA
ACH-000147	3.39813	T-47D	T47D	T47D_BREAST		905945	Female	ATCC	2	-4.80474	Adherent	RPMI + 10% FBS + 2ug/ml Insulin	68	CVCL_0553	1286	pleural_effusion	Metastasis	Breast Cancer	Breast Ductal Carcinoma	54	SIDM00097		breast	breast_ductal_carcinoma	ERpos_HER2neg	luminal	0.212065	0.198207	0.194629	0.193979	0.22213	0.117652	0.424025	0.31384	0.192718	0.136324	0.217358	0.264725	0.18779	0.216584	-0.335089	0.240902	0.262126	0.138166
ACH-000930	3.94471	HCC1569	HCC1569	HCC1569_BREAST		907046	Female	ATCC	NA	NA			NA	CVCL_1255	2127	breast	Primary	Breast Cancer	Carcinoma	70	SIDM00878		breast	breast_carcinoma	ERneg_HER2pos	basal_A	0.26869	0.254142	0.204581	0.197047	0.24202	0.159911	0.469996	0.278832	0.203806	0.142982	0.19719	0.267852	0.209406	0.226891	-0.0596431	0.25738	0.26441	0.159212
ACH-000899	3.89474	WM-88	WM88	WM88_SKIN		NA	Male	Academic lab	1	-2.74944	Adherent	RPMI + 10% FBS	47.9	CVCL_6805	NA	skin	Metastasis	Skin Cancer	Melanoma	NA			skin	melanoma			0.240642	0.259986	0.209927	0.20835	0.24959	0.14143	0.416318	0.234305	0.195864	0.150977	0.222326	0.265562	0.201446	0.225503	-0.0187481	0.260707	0.259276	0.171284
ACH-000366	3.15709	SK-N-DZ	SKNDZ	SKNDZ_AUTONOMIC_GANGLIA		688086	Female	ATCC	2	-4.25293	Adherent	DMEM + 10% FBS + NEAA	78.7	CVCL_1701	867	bone_marrow	Metastasis	Neuroblastoma		2	SIDM01100		peripheral_nervous_system	neuroblastoma		MYCN_amp	0.137502	0.204484	0.182613	0.184208	0.221317	0.0826352	0.352655	0.20605	0.192849	0.129351	0.160579	0.292113	0.168792	0.189845	-0.270757	0.309824	0.27689	0.13614
ACH-001526	3.37933	HuO9	HUO9	HUO9_BONE		907072	Female	JCRB	2	-2.92913	Adherent	RPMI 1640 + 10% FBS	54.4	CVCL_1298	330	bone	Primary	Bone Cancer	Osteosarcoma	13	SIDM00599		bone	osteosarcoma			0.0961144	0.206542	0.203498	0.201263	0.234923	0.20165	0.44853	0.228911	0.197717	0.153511	0.190687	0.270414	0.201428	0.199666	-0.265926	0.189826	0.265854	0.154724
ACH-000064	3.78847	SALE	SALE	SALE_LUNG		NA	Unknown	Academic lab	NA	NA			NA	CVCL_WS60	NA	lung		Engineered		NA			engineered_lung				0.299329	0.26026	0.219189	0.203641	0.257465	0.158182	0.466251	0.275585	0.206249	0.153095	0.226327	0.263528	0.20106	0.240772	-0.173672	0.0743678	0.271736	0.18511
ACH-001329	3.58054	ANGM-CSS	ANGMCSS	ANGMCSS_CENTRAL_NERVOUS_SYSTEM		NA	Male	Sigma-Aldrich	2	-4.6996	Adherent	DMEM:HAMS F12 (1:1) + 10% FBS + 2mM L-glutamine	79.2	CVCL_2297	NA	central_nervous_system	Primary	Brain Cancer	Glioblastoma	65			central_nervous_system	glioma	glioblastoma		0.177538	0.230477	0.215604	0.213854	0.260266	0.154996	0.471094	0.239901	0.204138	0.159793	0.211031	0.266009	0.20572	0.226425	-0.238916	0.144402	0.257787	0.180425
ACH-000418	3.93097	SW 1353	SW1353	SW1353_BONE		NA	Female	ATCC	NA	NA			NA	CVCL_0543	NA	bone	Primary	Bone Cancer	Chondrosarcoma	72			bone	chondrosarcoma			0.265523	0.262533	0.222694	0.219863	0.256906	0.147692	0.516265	0.267055	0.212626	0.154936	0.219205	0.264595	0.213072	0.237989	-0.167271	0.183094	0.267127	0.187065
ACH-001280	3.42293	SCS-214	SCS214	SCS214_SOFT_TISSUE		NA	Unknown	Academic lab	2	-2.57266	not found	not found	47.2	CVCL_WU91	NA	soft_tissue		Sarcoma	Synovial	NA			soft_tissue	synovial_sarcoma			0.184783	0.237285	0.202648	0.204251	0.240764	0.128934	0.377345	0.214951	0.195888	0.14516	0.194387	0.27228	0.193205	0.206447	-0.321447	0.309434	0.276951	0.159665
ACH-000861	3.77107	HOP-62	HOP62	HOP62_LUNG		905972	Female	Academic lab	3	-4.01952	Adherent	RPMI + 10% FBS	77.4	CVCL_1285	1500	lung	Primary	Lung Cancer	Non-Small Cell Lung Cancer (NSCLC), Adenocarcinoma	NA	SIDM00133		lung	NSCLC	NSCLC_adenocarcinoma		0.280384	0.232543	0.218164	0.207938	0.259433	0.164331	0.50307	0.244253	0.207613	0.157889	0.19828	0.286215	0.192124	0.246694	-0.292518	0.214615	0.271518	0.17852
ACH-000692	3.92827	SNU-899	SNU899	SNU899_UPPER_AERODIGESTIVE_TRACT		NA	Male	KCLB	NA	NA			NA	CVCL_5105	NA	upper_aerodigestive_tract	Primary	Head and Neck Cancer	Squamous Cell Carcinoma, laryngeal	56	SIDM00169		upper_aerodigestive	upper_aerodigestive_squamous	laryngeal		0.285634	0.262201	0.229137	0.197633	0.256041	0.187395	0.470595	0.314084	0.205094	0.159283	0.211181	0.266747	0.222541	0.258765	-0.196875	0.142199	0.270684	0.185929
ACH-000107	3.89903	Capan-2	CAPAN2	CAPAN2_PANCREAS		910915	Male	ATCC	NA	NA			NA	CVCL_0026	703	pancreas	Primary	Pancreatic Cancer	Ductal Adenocarcinoma, exocrine	56	SIDM00943		pancreas	exocrine	exocrine_adenocarcinoma		0.233256	0.219815	0.214154	0.183872	0.255092	0.167889	0.468705	0.333478	0.202549	0.152694	0.209996	0.275145	0.208053	0.249105	-0.112914	0.191404	0.27402	0.172717
ACH-000133	3.80285	Hs 729	HS729	HS729_SOFT_TISSUE		NA	Male	ATCC	2	-4.42644	Adherent	DMEM + 5% FBS	72	CVCL_0871	NA	fibroblast	Primary	Fibroblast	Soft tissue	74			fibroblast	fibroblast_soft_tissue			0.261009	0.254281	0.220345	0.213055	0.265541	0.1539	0.487278	0.240328	0.216061	0.155101	0.194133	0.280835	0.190834	0.236043	-0.23982	0.212305	0.277058	0.184566
ACH-000306	3.78261	Hs 688(A).T	HS688AT	HS688AT_FIBROBLAST		NA	Male	ATCC	NA	NA			NA	CVCL_0846	NA	fibroblast	Primary	Fibroblast	Skin	69			fibroblast	fibroblast_skin			0.243312	0.241419	0.22313	0.22734	0.255372	0.167986	0.480892	0.250333	0.212043	0.168771	0.225822	0.232523	0.206227	0.23599	-0.181269	0.156043	0.248848	0.187826
ACH-001530	3.41121	JEG-3	JEG3	JEG3_PLACENTA		907176	Male	ATCC	1	-3.59027	Adherent	EMEM + 10% FBS	95.1	CVCL_0363	1195	central_nervous_system	Metastasis	Endometrial/Uterine Cancer	Choriocarcinoma	NA	SIDM01218		uterus	choriocarcinoma			0.136618	0.249802	0.198819	0.194825	0.233011	0.131669	0.496387	0.304215	0.196801	0.138683	0.209056	0.276651	0.198406	0.202502	-0.399796	0.209323	0.275234	0.159002
ACH-000651	3.55552	SW 620	SW620	SW620_LARGE_INTESTINE		905962	Male	ATCC	3	-3.6073		L15 + 10% FBS	92.7	CVCL_0547	3	lymph_node	Metastasis	Colon/Colorectal Cancer	Adenocarcinoma	51	SIDM00841		colorectal	colorectal_adenocarcinoma			0.321088	0.193734	0.198452	0.179971	0.230052	0.160908	0.441374	0.247752	0.199704	0.138825	0.191209	0.286135	0.183556	0.229078	-0.37655	0.315497	0.273932	0.140801
ACH-000563	3.84265	EBC-1	EBC1	EBC1_LUNG		753554	Male	RIKEN	2	-2.4905	Adherent	EMEM + 10% FBS	76.3	CVCL_2891	1665	skin	Metastasis	Lung Cancer	Non-Small Cell Lung Cancer (NSCLC), Squamous Cell Carcinoma	69	SIDM00486		lung	NSCLC	NSCLC_squamous		0.239933	0.230204	0.210531	0.195894	0.252704	0.136995	0.479749	0.312703	0.200072	0.148598	0.200035	0.286815	0.196742	0.246367	-0.234735	0.299061	0.280321	0.160663
ACH-000058	3.73572	ML-1	ML1	ML1_THYROID		1240178	Unknown	DSMZ	NA	NA			NA	CVCL_H525	1227	thyroid		Thyroid Cancer	Carcinoma, follicular	NA	SIDM00442		thyroid	thyroid_carcinoma	follicular		0.183936	0.279866	0.221202	0.206535	0.256759	0.166229	0.458314	0.252611	0.208646	0.152242	0.208785	0.251471	0.213817	0.242117	-0.256399	0.258814	0.255547	0.175232
ACH-000345	2.97677	KP-N-RT-BM-1	KPNRTBM1	KPNRTBM1_AUTONOMIC_GANGLIA		924189	Female	HSRRB	NA	NA			NA	CVCL_1339	852	bone_marrow	Metastasis	Neuroblastoma		NA	SIDM00557		peripheral_nervous_system	neuroblastoma		MYCN_amp	0.120696	0.224564	0.176012	0.19539	0.213295	0.0747853	0.375102	0.187778	0.198085	0.125776	0.175924	0.276945	0.174791	0.200624	-0.340635	0.198173	0.262456	0.137013
ACH-000316	3.87533	SNU-886	SNU886	SNU886_LIVER		NA	Male	KCLB	2	-4.18354		RPMI + 10% FBS	83	CVCL_5103	NA	liver		Liver Cancer	Hepatocellular Carcinoma	57			liver	hepatocellular_carcinoma			0.264137	0.263883	0.224773	0.21617	0.261917	0.158042	0.496428	0.238748	0.207812	0.154959	0.210603	0.283667	0.203294	0.248443	-0.247681	0.232065	0.277385	0.180683
ACH-000884	3.88023	MDA-MB-435S	MDAMB435S	MDAMB435S_SKIN		NA	Unknown	ATCC	2	-4.09778		RPMI + 10% FBS	77.2	CVCL_0622	NA	skin	Metastasis	Skin Cancer	Melanoma, amelanotic	31	SIDM01222		skin	melanoma	amelanotic		0.245672	0.244029	0.19968	0.203812	0.237937	0.177172	0.423225	0.214596	0.194935	0.147634	0.195406	0.271392	0.1787	0.218585	0.0703182	0.241688	0.257106	0.158342
ACH-000289	3.78947	SNU-466	SNU466	SNU466_CENTRAL_NERVOUS_SYSTEM		NA	Male	KCLB	NA	NA			NA	CVCL_5064	NA	central_nervous_system		Brain Cancer	Glioblastoma	61			central_nervous_system	glioma	glioblastoma		0.246301	0.248315	0.209313	0.207098	0.248779	0.128293	0.47466	0.234167	0.207474	0.153576	0.216156	0.246166	0.209916	0.226046	-0.054312	0.173934	0.245456	0.168134
ACH-001451	3.76074	BOKU	BOKU	BOKU_CERVIX		NA	Female	JCRB	2	-4.06351	Adherent	Ham's F12 + 10% FBS	86.3		NA	cervix	Primary	Cervical Cancer	Squamous Cell Carcinoma	NA	SIDM00073		cervix	cervical_squamous			0.242109	0.265946	0.215967	0.204576	0.252236	0.145819	0.451472	0.250123	0.204952	0.153987	0.198789	0.276661	0.209761	0.239251	-0.277961	0.27337	0.279306	0.174377
ACH-000355	3.05512	NCI-H82	NCIH82	NCIH82_LUNG		688031	Male	ATCC	2	-2.81063	Adherent	RPMI + 10% FBS	49.2	CVCL_1591	1545	pleural_effusion	Metastasis	Lung Cancer	Small Cell Lung Cancer (SCLC)	41	SIDM01131		lung	SCLC			0.116872	0.172799	0.174729	0.181252	0.217842	0.106129	0.401753	0.193542	0.190426	0.127033	0.158439	0.282941	0.187615	0.185308	-0.328105	0.290793	0.26578	0.129974
ACH-000962	3.42636	OC 314	OC314	OC314_OVARY		909257	Female	ICLC	NA	NA			NA	CVCL_1616	896	ascites	Metastasis	Ovarian Cancer	Cystadenocarcinoma, clear cell	39	SIDM00220		ovary	ovary_adenocarcinoma	clear_cell		0.188674	0.212118	0.205039	0.190547	0.241752	0.146813	0.445468	0.245632	0.200154	0.144983	0.194707	0.28093	0.200149	0.236163	-0.378092	0.24541	0.269665	0.156253
ACH-000473	3.87836	RT-112	RT112	RT112_URINARY_TRACT		909704	Female	DSMZ	2	-3.02518	Adherent	RPMI + 10% FBS	67.8	CVCL_1670	25	urinary_tract	Primary	Bladder Cancer	Transitional Cell Carcinoma	NA	SIDM00402		urinary_tract	bladder_carcinoma	bladder_transitional_cell		0.260829	0.278004	0.21405	0.194033	0.250758	0.123974	0.469613	0.320814	0.20433	0.14822	0.203611	0.278053	0.199302	0.249994	-0.199276	0.236297	0.27671	0.169041
ACH-000192	3.36657	MFE-280	MFE280	MFE280_ENDOMETRIUM		908129	Female	DSMZ	NA	NA			NA	CVCL_1405	1540	endometrium	Primary	Endometrial/Uterine Cancer	Endometrial Adenocarcinoma	77	SIDM00335		uterus	endometrial_adenocarcinoma			0.150933	0.20624	0.195051	0.189361	0.233037	0.111325	0.4522	0.300193	0.198861	0.137845	0.193609	0.26996	0.173769	0.213223	-0.297363	0.214293	0.264768	0.159267
ACH-001624	3.42386	Onda 9	ONDA9	ONDA9_CENTRAL_NERVOUS_SYSTEM		NA	Male	JCRB	2	-2.19837	Adherent	DMEM + 10% FBS	77	CVCL_1R14	NA	central_nervous_system	Primary	Brain Cancer	Glioblastoma	58			central_nervous_system	glioma	glioblastoma		0.171341	0.249287	0.209847	0.20979	0.243912	0.138888	0.409918	0.21619	0.20421	0.150039	0.196841	0.261691	0.190864	0.220259	-0.333262	0.255746	0.263912	0.164384
ACH-001807	3.69068	LPS067	LPS067	LPS067_SOFT_TISSUE		NA	Unknown	Academic lab	NA	NA			NA		NA	soft_tissue	Primary	Liposarcoma	DDLPS	NA			soft_tissue	liposarcoma	DDLPS		0.208725	0.244777	0.217642	0.225048	0.257635	0.177594	0.420159	0.25348	0.214461	0.164488	0.24203	0.23885	0.217568	0.232845	-0.251375	0.170366	0.259354	0.197036
ACH-002466	3.7848	RPE1-ss111	RPE1SS111	RPE1SS111_ENGINEERED		NA	Female	ATCC	0	-0.506768	Adherent	DMEM + 10% FBS + P/S	64.8		NA	eye		Engineered		NA			engineered				0.262059	0.249665	0.224658	0.223189	0.259571	0.158041	0.487272	0.263385	0.206041	0.157528	0.21774	0.261928	0.209537	0.242315	-0.272391	0.195122	0.264097	0.175044
ACH-001344	3.62498	GI-ME-N	GIMEN	GIMEN_AUTONOMIC_GANGLIA		906872	Male	DSMZ	1	-1.22843	Adherent	RPMI 1640 + 10% FBS	47.1	CVCL_1232	1530	bone_marrow	Metastasis	Neuroblastoma		4	SIDM00227		peripheral_nervous_system	neuroblastoma			0.289346	0.215195	0.217234	0.219384	0.24445	0.124819	0.403743	0.214976	0.207184	0.15287	0.198335	0.236532	0.198675	0.228409	-0.102181	0.136168	0.256172	0.183666
ACH-000757	3.57939	A427	A427	A427_LUNG		910851	Male	Academic lab	3	-2.78963	not found	not found	66.3	CVCL_1055	1839	lung		Lung Cancer	Non-Small Cell Lung Cancer (NSCLC), Adenocarcinoma	NA	SIDM00810		lung	NSCLC	NSCLC_adenocarcinoma		0.258767	0.215037	0.205092	0.203062	0.237465	0.13393	0.417199	0.262421	0.196593	0.145409	0.201293	0.282597	0.195153	0.243973	-0.330308	0.29502	0.264562	0.152124
ACH-000054	3.77758	HT-1080	HT1080	HT1080_SOFT_TISSUE		907064	Male	ATCC	2	-3.87194	Adherent	EMEM + 10% FBS	85.9	CVCL_0317	1391	soft_tissue	Metastasis	Sarcoma	Fibrosarcoma	35	SIDM00828		soft_tissue	fibrosarcoma			0.317544	0.253323	0.218469	0.206625	0.259583	0.141687	0.462112	0.243981	0.194967	0.149534	0.189421	0.282736	0.201556	0.2407	-0.268719	0.232487	0.284571	0.167002
ACH-001318	3.75598	PLC/PRF/5	PLCPRF5	PLCPRF5_LIVER		NA	Male	ATCC	2	-3.71823	Adherent	DMEM + 10% FBS	84.3	CVCL_0485	NA	liver	Primary	Liver Cancer	Hepatocellular Carcinoma	24			liver	hepatocellular_carcinoma			0.253123	0.258801	0.217172	0.195705	0.24901	0.153358	0.447219	0.264836	0.208823	0.149346	0.215439	0.273342	0.204093	0.242305	-0.306309	0.310877	0.256694	0.162145
ACH-000601	3.71922	MIA PaCa-2	MIAPACA2	MIAPACA2_PANCREAS		724870	Male	ATCC	4	-5.42234	Adherent	DMEM + 10% FBS	88.3	CVCL_0428	1541	pancreas	Primary	Pancreatic Cancer	Ductal Adenocarcinoma, exocrine	65	SIDM00505		pancreas	exocrine	exocrine_adenocarcinoma		0.189012	0.253367	0.20176	0.193111	0.237089	0.179005	0.43283	0.23516	0.195773	0.139613	0.182419	0.278003	0.2009	0.232519	-0.153115	0.315062	0.267341	0.139372
ACH-000635	3.54424	SNU-119	SNU119	SNU119_OVARY		NA	Female	KCLB	NA	NA			NA	CVCL_5014	NA	ascites	Metastasis	Ovarian Cancer	Cystadenocarcinoma, high grade serous	50			ovary	ovary_adenocarcinoma	high_grade_serous		0.107294	0.188094	0.200815	0.190306	0.244023	0.145112	0.447179	0.342482	0.2014	0.149771	0.190384	0.264475	0.20244	0.219212	-0.264686	0.269758	0.268696	0.177483
ACH-001857	3.7164	SG231	SG231	SG231_BILIARY_TRACT		NA	Male	Academic lab	1	-2.84632	Adherent	RPMI + 10% FBS	94.9	CVCL_0519	NA	biliary_tract		Bile Duct Cancer	Cholangiocarcinoma, intrahepatic	NA			bile_duct	cholangiocarcinoma	intrahepatic		0.182771	0.176845	0.209806	0.196794	0.246979	0.134306	0.458431	0.234297	0.208245	0.148969	0.198347	0.265698	0.216126	0.216175	-0.0748233	0.290765	0.250104	0.15657
ACH-000966	3.6763	IGROV1	IGROV1	IGROV1_OVARY		905968	Female	NCI/DCTD	NA	NA			NA	CVCL_1304	1215	ovary	Primary	Ovarian Cancer	Adenocarcinoma, mixed	47	SIDM00151		ovary	ovary_adenocarcinoma	mixed_endometrioid_clear_cell		0.166181	0.230609	0.210689	0.194363	0.253216	0.144604	0.504975	0.222765	0.199404	0.148005	0.201309	0.284394	0.198816	0.232589	-0.248608	0.289014	0.275429	0.168547
ACH-000630	3.85601	YD-8	YD8	YD8_UPPER_AERODIGESTIVE_TRACT		NA	Female	KCLB	2	-5.31716		RPMI + 10% FBS	65.6	CVCL_L079	NA	upper_aerodigestive_tract		Head and Neck Cancer	Squamous Cell Carcinoma, tongue	46			upper_aerodigestive	upper_aerodigestive_squamous	tongue		0.220703	0.262487	0.2267	0.225189	0.264933	0.161148	0.509618	0.263317	0.213559	0.158918	0.215691	0.262966	0.210263	0.256775	-0.243576	0.186048	0.264235	0.197038
ACH-000225	3.20789	ECC12	ECC12	ECC12_STOMACH		906849	Male	RIKEN	NA	NA			NA	CVCL_1189	2094	stomach		Gastric Cancer	Small Cell Carcinoma	63	SIDM00279		gastric	gastric_small_cell			0.188785	0.201995	0.191697	0.196101	0.221996	0.0772027	0.396135	0.217589	0.188542	0.13147	0.190726	0.273184	0.153133	0.215292	-0.288882	0.254341	0.250631	0.147954
ACH-000657	3.44048	A2780	A2780	A2780_OVARY		906804	Female	ECACC	2	-3.75409	Suspension	RPMI + 10% FBS + 2mM Glutamine + 0.05/mL cisplatin	83.3	CVCL_0134	1245	ovary	Primary	Ovarian Cancer	Adenocarcinoma, endometrioid	NA	SIDM00210		ovary	ovary_adenocarcinoma	endometrioid		0.199279	0.225036	0.201507	0.19303	0.230636	0.128178	0.380477	0.217508	0.197523	0.132052	0.165607	0.287047	0.179522	0.222096	-0.241041	0.297737	0.28166	0.142622
ACH-000624	3.73424	HCC1806	HCC1806	HCC1806_BREAST		907047	Female	ATCC	3	-5.85625	Adherent	RPMI + 10% FBS	97.4	CVCL_1258	1317	breast	Primary	Breast Cancer	Breast Ductal Carcinoma	60	SIDM00875		breast	breast_ductal_carcinoma	ERneg_HER2neg	basal_A	0.197563	0.241029	0.213033	0.194632	0.244221	0.146373	0.480314	0.299832	0.2072	0.150102	0.202709	0.269306	0.205682	0.25335	-0.277319	0.26129	0.265855	0.179067
ACH-000699	3.90028	HCC1395	HCC1395	HCC1395_BREAST		749712	Female	ATCC	3	-5.13397	Adherent	RPMI + 10% FBS	47.4	CVCL_1249	94	breast	Primary	Breast Cancer	Breast Ductal Carcinoma	43	SIDM00884		breast	breast_ductal_carcinoma	ERneg_HER2neg	basal_B	0.264303	0.263778	0.219912	0.208944	0.25889	0.141175	0.449794	0.246849	0.214234	0.149546	0.199775	0.285636	0.204722	0.238516	-0.111802	0.218791	0.279668	0.16755
ACH-000923	3.46915	BCP-1	BCP1	BCP1_HAEMATOPOIETIC_AND_LYMPHOID_TISSUE		NA	Male	ATCC	NA	NA			NA	CVCL_0107	NA	haematopoietic_and_lymphoid_tissue		Lymphoma	B-cell, Non-Hodgkins	92			lymphocyte	non_hodgkin_lymphoma	b_cell		0.247398	0.164775	0.192609	0.191511	0.220969	0.113919	0.395091	0.246513	0.188424	0.125291	0.195608	0.277268	0.190268	0.229637	-0.230925	0.300271	0.276999	0.143523
ACH-000687	3.88859	CI-1	CI1	CI1_HAEMATOPOIETIC_AND_LYMPHOID_TISSUE		NA	Female	DSMZ	NA	NA			NA	CVCL_1861	NA	ascites		Lymphoma	B-cell, Non-Hodgkins	38			lymphocyte	non_hodgkin_lymphoma	b_cell		0.2808	0.204891	0.203493	0.18285	0.226633	0.12154	0.422171	0.269005	0.197828	0.137415	0.190649	0.284809	0.185303	0.260122	-0.0604234	0.321665	0.2978	0.162036
ACH-000044	3.06464	MDA-MB-134-VI	MDAMB134VI	MDAMB134VI_BREAST		NA	Female	ATCC	NA	NA			NA	CVCL_0617	NA	pleural_effusion	Metastasis	Breast Cancer	Breast Ductal Carcinoma	47	SIDM00005		breast	breast_ductal_carcinoma	ERpos_HER2neg	luminal	0.111983	0.163948	0.176033	0.192518	0.206684	0.089196	0.335447	0.272698	0.19528	0.12482	0.176041	0.251389	0.162475	0.202458	-0.143128	0.167955	0.242336	0.136509
ACH-000740	3.95722	A-253	A253	A253_SALIVARY_GLAND		906794	Male	ATCC	2	-3.85401	Adherent	McCoy's 5A + 10% FBS	91.6	CVCL_1060	2089	upper_aerodigestive_tract	Primary	Head and Neck Cancer	Squamous Cell Carcinoma, salivary gland	54	SIDM00796		upper_aerodigestive	upper_aerodigestive_squamous	salivary_gland		0.296099	0.272992	0.220176	0.193815	0.246476	0.162194	0.463479	0.284464	0.199185	0.152739	0.193193	0.279586	0.205888	0.239539	-0.184327	0.282186	0.276772	0.172764
ACH-000447	4.09009	NCI-H2228	NCIH2228	NCIH2228_LUNG		687816	Female	ATCC	NA	NA			NA	CVCL_1543	1812	lung	Primary	Lung Cancer	Non-Small Cell Lung Cancer (NSCLC), Adenocarcinoma	NA	SIDM00729		lung	NSCLC	NSCLC_adenocarcinoma		0.377622	0.257146	0.233836	0.220663	0.269464	0.153531	0.483523	0.261052	0.227083	0.159926	0.219011	0.262258	0.226552	0.261856	-0.247633	0.26732	0.27158	0.185305
ACH-001416	3.72245	UM-UC9	UMUC9	UMUC9_URINARY_TRACT		NA	Male	Sigma-Aldrich	2	-2.91983	Adherent	EMEM (EBSS) + 10% FBS + 2 mM Glutamine + 1% Non Essential Amino Acids (NEAA)	76.2	CVCL_2753	NA	urinary_tract	Primary	Bladder Cancer	Transitional Cell Carcinoma	NA			urinary_tract	bladder_carcinoma	bladder_transitional_cell		0.263732	0.246825	0.208047	0.200625	0.24452	0.176521	0.462561	0.321953	0.202931	0.146183	0.225144	0.262766	0.217526	0.230036	-0.349054	0.234216	0.260639	0.167278
ACH-000319	3.71869	MPP 89	MPP89	MPP89_PLEURA		908150	Male	ICLC	2	-4.00918		DMEM + 10% FBS	55.8	CVCL_1427	2255	pleural_effusion		Lung Cancer	Mesothelioma	67	SIDM00222		lung	mesothelioma			0.226233	0.253796	0.212287	0.206579	0.262406	0.145449	0.517551	0.281063	0.205816	0.156137	0.185633	0.284842	0.198881	0.237053	-0.325089	0.225774	0.261868	0.182414
ACH-000198	3.83836	EOL-1	EOL1	EOL1_HAEMATOPOIETIC_AND_LYMPHOID_TISSUE		906856	Male	DSMZ	2	-4.37441		RPMI + 10% FBS	70.2	CVCL_0258	426	haematopoietic_and_lymphoid_tissue		Leukemia	Acute Myelogenous Leukemia (AML), M5 (Eosinophilic/Monocytic)	33	SIDM00277		blood	AML	M5		0.278322	0.206169	0.203759	0.199227	0.22489	0.119487	0.405247	0.276105	0.210488	0.133605	0.229062	0.272648	0.190617	0.25502	-0.072794	0.27238	0.283778	0.150353
ACH-000280	3.7327	SNU-840	SNU840	SNU840_OVARY		NA	Female	KCLB	3	-2.47874	Adherent	RPMI + 10% FBS	54.1	CVCL_5100	NA	ovary	Primary	Ovarian Cancer	Carcinoma, brenner	45			ovary	brenner_tumor			0.226985	0.246367	0.217251	0.199677	0.256117	0.141235	0.477622	0.307519	0.19667	0.152725	0.199864	0.274205	0.201165	0.243272	-0.301045	0.245963	0.267965	0.179142
ACH-000104	3.59047	Loucy	LOUCY	LOUCY_HAEMATOPOIETIC_AND_LYMPHOID_TISSUE		907789	Female	ATCC	NA	NA			NA	CVCL_1380	1645	haematopoietic_and_lymphoid_tissue		Leukemia	Acute Lymphoblastic Leukemia (ALL), T-cell	38	SIDM00342		blood	ALL	t_cell		0.268393	0.179924	0.198961	0.192476	0.228307	0.114104	0.42917	0.217238	0.215255	0.134204	0.185291	0.287589	0.187168	0.253024	-0.190852	0.251694	0.277723	0.160803
ACH-001835	3.60205	ICC10-6	ICC106	ICC106_BILIARY_TRACT		NA	Unknown	Academic lab	2	-4.25197	Adherent	RPMI + 10% FBS	94.6		NA	biliary_tract		Bile Duct Cancer	Cholangiocarcinoma, intrahepatic	NA			bile_duct	cholangiocarcinoma	intrahepatic		0.267794	0.212957	0.216519	0.211328	0.250915	0.193854	0.441945	0.328479	0.210895	0.152234	0.206214	0.233092	0.214832	0.235239	-0.417162	0.221418	0.245156	0.176343
ACH-000892	3.78885	NCI-H1563	NCIH1563	NCIH1563_LUNG		753600	Male	ATCC	NA	NA			NA	CVCL_1475	1402	lung	Primary	Lung Cancer	Non-Small Cell Lung Cancer (NSCLC), Adenocarcinoma	NA	SIDM00751		lung	NSCLC	NSCLC_adenocarcinoma		0.233838	0.231395	0.215653	0.214521	0.25683	0.15316	0.466495	0.233985	0.221	0.151364	0.212164	0.25703	0.23537	0.239465	-0.237464	0.270434	0.249367	0.184241
ACH-000493	4.01315	SNU-423	SNU423	SNU423_LIVER		909737	Male	ATCC	1	-3.24086	Adherent	RPMI + 10% FBS	83.3	CVCL_0366	481	liver	Primary	Liver Cancer	Hepatocellular Carcinoma	40	SIDM01199		liver	hepatocellular_carcinoma			0.335424	0.263843	0.221514	0.211258	0.268971	0.164603	0.48771	0.241858	0.206004	0.155656	0.210396	0.286625	0.201141	0.23937	-0.23987	0.296608	0.279632	0.182411
ACH-000042	3.73724	Panc 02.03	PANC0203	PANC0203_PANCREAS		1298475	Female	ATCC	4	-3.3423	Adherent	RPMI + 10% FBS + 1mM Sodium pyruvate	88.9	CVCL_1633	1838	pancreas	Primary	Pancreatic Cancer	Ductal Adenocarcinoma, exocrine	70	SIDM01139		pancreas	exocrine	exocrine_adenocarcinoma		0.209907	0.24409	0.214441	0.19857	0.247629	0.135998	0.448429	0.318717	0.200831	0.148065	0.195796	0.278953	0.201706	0.261153	-0.245079	0.237075	0.272177	0.168786
ACH-002045	3.86726	HO-1-u-1	HO1U1	HO1U1_UPPER_AERODIGESTIVE_TRACT		NA	Male	RIKEN	1	-2.97446	Adherent	RPMI1640+10%FBS	92	CVCL_2784	NA	upper_aerodigestive_tract	Primary	Head and Neck Cancer	Squamous Cell Carcinoma, oral	NA	SIDM00591		upper_aerodigestive	upper_aerodigestive_squamous	oral		0.215628	0.23853	0.215341	0.194923	0.249139	0.161773	0.459179	0.31555	0.201308	0.149427	0.186396	0.282394	0.222028	0.234989	-0.178982	0.282994	0.272402	0.164245
ACH-000221	3.47837	SNU-398	SNU398	SNU398_LIVER		1240217	Male	ATCC	2	-3.82677	Mixed adherent and suspension	RPMI + 10% FBS	58.7	CVCL_0077	2169	liver	Primary	Liver Cancer	Hepatocellular Carcinoma	42	SIDM01181		liver	hepatocellular_carcinoma			0.197162	0.16424	0.194743	0.196763	0.231524	0.123975	0.447973	0.217346	0.199255	0.132272	0.182225	0.288175	0.185285	0.214867	-0.187605	0.276782	0.269885	0.143507
ACH-000093	3.95641	Panc 05.04	PANC0504	PANC0504_PANCREAS		NA	Female	ATCC	2	-1.56983	Adherent	RPMI-1640; 15% FBS; 10 mM HEPES, 1 mM sodium pyruvate, 4.5 g/L glucose, 1.5 g/L sodium bicarbonate, 20 Units/ml recombinanat insulin,	77.6	CVCL_1637	NA	pancreas	Primary	Pancreatic Cancer	Ductal Adenocarcinoma, exocrine	77			pancreas	exocrine	exocrine_adenocarcinoma		0.288795	0.216992	0.22183	0.199292	0.254237	0.168048	0.485973	0.325599	0.199308	0.154893	0.218334	0.263382	0.211348	0.26527	-0.205393	0.244249	0.263578	0.180678
ACH-000477	3.90594	Malme-3M	MALME3M	MALME3M_SKIN		NA	Male	ATCC	2	-3.53308	Mixed adherent and suspension	RPMI + 10% FBS	46.6	CVCL_1438	NA	lung	Metastasis	Skin Cancer	Melanoma	43	SIDM00011		skin	melanoma			0.203794	0.237943	0.213693	0.21619	0.246799	0.147302	0.432112	0.299411	0.201345	0.157353	0.263694	0.254197	0.197834	0.234958	-0.0746128	0.248202	0.253338	0.172388
[truncated: 370 more rows]

## Sheet: STable 3
Alkaliptosis：NFKB1
HPA027305
Male, age 57
Cerebral cortex (T-X2020)
Normal tissue, NOS (M-00100)
[truncated: 196 more rows]

## Sheet: STable 4
Collection of 18 regulated cell death signatures
[truncated: 11,226 more rows]

[truncated: 11 more sheets: STable 5, STable 6, STable 7, STable 8, STable 9, STable 10, STable 11, STable 12, STable 13, STable 14, STable 15]
